# Supplementary material for: Fluorescent Isostere (Fluostere) of the Carboxylate: Design of hDHODH Fluorescent Inhibitors as Proof of Concept
Source: J Med Chem. 2025 Jun 18;68(13):13562–90. doi: 10.1021/acs.jmedchem.5c00348 (PMC12257544; doi:10.1021/acs.jmedchem.5c00348)
Supplement: Supplementary file 2 [file jm5c00348_si_002.pdb]

HETATM    1  N1    0     1      34.591  17.303   3.399  0.00  0.00           N  
HETATM    2  C2    0     1      34.925  18.616   3.191  0.00  0.00           C  
HETATM    3  C3    0     1      35.382  18.999   1.934  0.00  0.00           C  
HETATM    4  C4    0     1      35.492  18.052   0.917  0.00  0.00           C  
HETATM    5  C5    0     1      35.153  16.714   1.138  0.00  0.00           C  
HETATM    6  C6    0     1      34.691  16.314   2.409  0.00  0.00           C  
HETATM    7  C7    0     1      34.270  15.110   3.044  0.00  0.00           C  
HETATM    8  C8    0     1      33.891  15.533   4.338  0.00  0.00           C  
HETATM    9  N9    0     1      34.120  16.810   4.558  0.00  0.00           N  
HETATM   10  O10   0     1      33.339  14.757   5.324  0.00  0.00           O  
HETATM   11  C11   0     1      34.121  13.794   2.482  0.00  0.00           C  
HETATM   12  O12   0     1      34.470  13.564   1.323  0.00  0.00           O  
HETATM   13  N13   0     1      33.607  12.881   3.333  0.00  0.00           N  
HETATM   14  C14   0     1      33.323  11.540   3.027  0.00  0.00           C  
HETATM   15  C15   0     1      32.448  11.280   1.968  0.00  0.00           C  
HETATM   16  C16   0     1      32.122   9.965   1.633  0.00  0.00           C  
HETATM   17  C17   0     1      32.650   8.884   2.357  0.00  0.00           C  
HETATM   18  C18   0     1      33.512   9.156   3.432  0.00  0.00           C  
HETATM   19  C19   0     1      33.843  10.470   3.772  0.00  0.00           C  
HETATM   20  C20   0     1      32.297   7.479   1.998  0.00  0.00           C  
HETATM   21  C21   0     1      31.887   6.575   2.986  0.00  0.00           C  
HETATM   22  C22   0     1      31.557   5.263   2.652  0.00  0.00           C  
HETATM   23  C23   0     1      31.637   4.849   1.326  0.00  0.00           C  
HETATM   24  C24   0     1      32.044   5.735   0.331  0.00  0.00           C  
HETATM   25  C25   0     1      32.372   7.045   0.669  0.00  0.00           C  
HETATM   26  F26   0     1      34.019   8.144   4.176  0.00  0.00           F  
HETATM   27  F27   0     1      34.645  10.690   4.841  0.00  0.00           F  
HETATM   28  F28   0     1      31.918  12.300   1.249  0.00  0.00           F  
HETATM   29  F29   0     1      31.293   9.746   0.583  0.00  0.00           F  
HETATM   30  H30   0     1      34.810  19.300   4.019  0.00  0.00           H  
HETATM   31  H31   0     1      35.649  20.029   1.745  0.00  0.00           H  
HETATM   32  H32   0     1      35.846  18.358  -0.057  0.00  0.00           H  
HETATM   33  H33   0     1      35.249  15.994   0.339  0.00  0.00           H  
HETATM   34  H34   0     1      33.632  13.846   5.244  0.00  0.00           H  
HETATM   35  H35   0     1      33.305  13.203   4.241  0.00  0.00           H  
HETATM   36  H36   0     1      31.826   6.886   4.018  0.00  0.00           H  
HETATM   37  H37   0     1      31.243   4.571   3.419  0.00  0.00           H  
HETATM   38  H38   0     1      31.382   3.832   1.066  0.00  0.00           H  
HETATM   39  H39   0     1      32.103   5.407  -0.696  0.00  0.00           H  
HETATM   40  H40   0     1      32.681   7.726  -0.111  0.00  0.00           H  
HETATM   41  N1    0     1      34.939  17.353   3.105  0.00  0.00           N  
HETATM   42  C2    0     1      35.530  18.540   2.757  0.00  0.00           C  
HETATM   43  C3    0     1      35.986  18.706   1.454  0.00  0.00           C  
HETATM   44  C4    0     1      35.842  17.671   0.534  0.00  0.00           C  
HETATM   45  C5    0     1      35.239  16.462   0.895  0.00  0.00           C  
HETATM   46  C6    0     1      34.759  16.282   2.211  0.00  0.00           C  
HETATM   47  C7    0     1      34.108  15.271   2.986  0.00  0.00           C  
HETATM   48  C8    0     1      33.993  15.852   4.265  0.00  0.00           C  
HETATM   49  N9    0     1      34.473  17.073   4.334  0.00  0.00           N  
HETATM   50  O10   0     1      33.429  15.272   5.369  0.00  0.00           O  
HETATM   51  C11   0     1      33.643  13.914   2.536  0.00  0.00           C  
HETATM   52  C12   0     1      33.242  13.653   1.223  0.00  0.00           C  
HETATM   53  N13   0     1      33.647  12.949   3.495  0.00  0.00           N  
HETATM   54  C14   0     1      33.258  11.685   3.168  0.00  0.00           C  
HETATM   55  C15   0     1      33.268  10.684   4.166  0.00  0.00           C  
HETATM   56  C16   0     1      32.875   9.384   3.855  0.00  0.00           C  
HETATM   57  C17   0     1      32.465   9.030   2.564  0.00  0.00           C  
HETATM   58  C18   0     1      32.450  10.013   1.567  0.00  0.00           C  
HETATM   59  C19   0     1      32.843  11.344   1.848  0.00  0.00           C  
HETATM   60  C20   0     1      32.053   7.631   2.256  0.00  0.00           C  
HETATM   61  C21   0     1      32.026   7.171   0.932  0.00  0.00           C  
HETATM   62  C22   0     1      31.642   5.864   0.641  0.00  0.00           C  
HETATM   63  C23   0     1      31.282   5.006   1.676  0.00  0.00           C  
HETATM   64  C24   0     1      31.302   5.444   2.997  0.00  0.00           C  
HETATM   65  C25   0     1      31.685   6.752   3.283  0.00  0.00           C  
HETATM   66  C26   0     1      32.840  12.367   0.871  0.00  0.00           C  
HETATM   67  H27   0     1      35.617  19.299   3.521  0.00  0.00           H  
HETATM   68  H28   0     1      36.456  19.632   1.158  0.00  0.00           H  
HETATM   69  H29   0     1      36.207  17.803  -0.474  0.00  0.00           H  
HETATM   70  H30   0     1      35.164  15.678   0.158  0.00  0.00           H  
HETATM   71  H31   0     1      32.994  14.452   5.122  0.00  0.00           H  
HETATM   72  H32   0     1      33.213  14.431   0.478  0.00  0.00           H  
HETATM   73  H33   0     1      33.582  10.931   5.170  0.00  0.00           H  
HETATM   74  H34   0     1      32.899   8.639   4.636  0.00  0.00           H  
HETATM   75  H35   0     1      32.131   9.769   0.564  0.00  0.00           H  
HETATM   76  H36   0     1      32.311   7.825   0.120  0.00  0.00           H  
HETATM   77  H37   0     1      31.626   5.518  -0.382  0.00  0.00           H  
HETATM   78  H38   0     1      30.984   3.992   1.452  0.00  0.00           H  
HETATM   79  H39   0     1      31.020   4.774   3.795  0.00  0.00           H  
HETATM   80  H40   0     1      31.691   7.082   4.312  0.00  0.00           H  
HETATM   81  H41   0     1      32.523  12.148  -0.139  0.00  0.00           H  
HETATM   82  N1    0     1      34.837  16.708   3.038  0.00  0.00           N  
HETATM   83  C2    0     1      35.365  17.870   2.582  0.00  0.00           C  
HETATM   84  C3    0     1      35.644  17.987   1.242  0.00  0.00           C  
HETATM   85  C4    0     1      35.388  16.910   0.355  0.00  0.00           C  
HETATM   86  C5    0     1      34.842  15.726   0.815  0.00  0.00           C  
HETATM   87  C6    0     1      34.538  15.599   2.204  0.00  0.00           C  
HETATM   88  C7    0     1      34.014  14.642   3.020  0.00  0.00           C  
HETATM   89  C8    0     1      34.043  15.187   4.316  0.00  0.00           C  
HETATM   90  N9    0     1      34.509  16.416   4.372  0.00  0.00           N  
HETATM   91  O10   0     1      33.629  14.621   5.486  0.00  0.00           O  
HETATM   92  C11   0     1      33.526  13.296   2.619  0.00  0.00           C  
HETATM   93  C12   0     1      32.963  13.075   1.340  0.00  0.00           C  
HETATM   94  C13   0     1      33.616  12.225   3.528  0.00  0.00           C  
HETATM   95  C14   0     1      33.196  10.929   3.176  0.00  0.00           C  
HETATM   96  N15   0     1      33.339   9.915   4.041  0.00  0.00           N  
HETATM   97  C16   0     1      32.977   8.680   3.666  0.00  0.00           C  
HETATM   98  C17   0     1      32.407   8.358   2.434  0.00  0.00           C  
HETATM   99  C18   0     1      32.221   9.415   1.514  0.00  0.00           C  
HETATM  100  C19   0     1      32.627  10.721   1.887  0.00  0.00           C  
HETATM  101  C20   0     1      32.055   6.945   2.136  0.00  0.00           C  
HETATM  102  C21   0     1      31.957   6.475   0.809  0.00  0.00           C  
HETATM  103  C22   0     1      31.682   5.117   0.557  0.00  0.00           C  
HETATM  104  C23   0     1      31.474   4.221   1.613  0.00  0.00           C  
HETATM  105  C24   0     1      31.550   4.672   2.932  0.00  0.00           C  
HETATM  106  C25   0     1      31.843   6.018   3.199  0.00  0.00           C  
HETATM  107  C26   0     1      32.493  11.796   0.985  0.00  0.00           C  
HETATM  108  H27   0     1      35.549  18.655   3.306  0.00  0.00           H  
HETATM  109  H28   0     1      36.073  18.910   0.864  0.00  0.00           H  
HETATM  110  H29   0     1      35.629  17.013  -0.699  0.00  0.00           H  
HETATM  111  H30   0     1      34.651  14.902   0.138  0.00  0.00           H  
HETATM  112  H31   0     1      33.071  13.891   5.255  0.00  0.00           H  
HETATM  113  H32   0     1      32.869  13.888   0.640  0.00  0.00           H  
HETATM  114  H33   0     1      34.042  12.384   4.501  0.00  0.00           H  
HETATM  115  H34   0     1      33.186   7.904   4.355  0.00  0.00           H  
HETATM  116  H35   0     1      31.791   9.232   0.541  0.00  0.00           H  
HETATM  117  H36   0     1      32.124   7.147  -0.018  0.00  0.00           H  
HETATM  118  H37   0     1      31.642   4.760  -0.445  0.00  0.00           H  
HETATM  119  H38   0     1      31.263   3.182   1.406  0.00  0.00           H  
HETATM  120  H39   0     1      31.392   3.982   3.749  0.00  0.00           H  
HETATM  121  H40   0     1      31.904   6.346   4.224  0.00  0.00           H  
HETATM  122  H41   0     1      32.058  11.634   0.009  0.00  0.00           H  
HETATM  123  N1    0     1      34.844  17.198   3.180  0.00  0.00           N  
HETATM  124  C2    0     1      35.375  18.403   2.799  0.00  0.00           C  
HETATM  125  C3    0     1      35.681  18.607   1.457  0.00  0.00           C  
HETATM  126  C4    0     1      35.447  17.592   0.531  0.00  0.00           C  
HETATM  127  C5    0     1      34.906  16.365   0.925  0.00  0.00           C  
HETATM  128  C6    0     1      34.588  16.149   2.282  0.00  0.00           C  
HETATM  129  C7    0     1      34.052  15.107   3.092  0.00  0.00           C  
HETATM  130  C8    0     1      34.041  15.648   4.388  0.00  0.00           C  
HETATM  131  N9    0     1      34.509  16.876   4.444  0.00  0.00           N  
HETATM  132  O10   0     1      33.589  15.021   5.517  0.00  0.00           O  
HETATM  133  C11   0     1      33.601  13.754   2.646  0.00  0.00           C  
HETATM  134  C12   0     1      33.226  13.540   1.318  0.00  0.00           C  
HETATM  135  C13   0     1      33.610  12.682   3.543  0.00  0.00           C  
HETATM  136  C14   0     1      33.229  11.385   3.120  0.00  0.00           C  
HETATM  137  N15   0     1      33.250  10.365   4.022  0.00  0.00           N  
HETATM  138  C16   0     1      32.895   9.127   3.600  0.00  0.00           C  
HETATM  139  C17   0     1      32.504   8.822   2.293  0.00  0.00           C  
HETATM  140  C18   0     1      32.474   9.870   1.367  0.00  0.00           C  
HETATM  141  C19   0     1      32.841  11.180   1.763  0.00  0.00           C  
HETATM  142  C20   0     1      32.138   7.431   1.898  0.00  0.00           C  
HETATM  143  C21   0     1      32.275   6.999   0.567  0.00  0.00           C  
HETATM  144  C22   0     1      31.936   5.695   0.203  0.00  0.00           C  
HETATM  145  C23   0     1      31.455   4.804   1.158  0.00  0.00           C  
HETATM  146  C24   0     1      31.312   5.216   2.480  0.00  0.00           C  
HETATM  147  C25   0     1      31.651   6.518   2.850  0.00  0.00           C  
HETATM  148  C26   0     1      32.843  12.277   0.871  0.00  0.00           C  
HETATM  149  F27   0     1      31.516   6.879   4.148  0.00  0.00           F  
HETATM  150  F28   0     1      32.726   7.844  -0.390  0.00  0.00           F  
HETATM  151  H29   0     1      35.534  19.146   3.567  0.00  0.00           H  
HETATM  152  H30   0     1      36.100  19.548   1.133  0.00  0.00           H  
HETATM  153  H31   0     1      35.691  17.757  -0.509  0.00  0.00           H  
HETATM  154  H32   0     1      34.741  15.591   0.191  0.00  0.00           H  
HETATM  155  H33   0     1      33.149  14.199   5.290  0.00  0.00           H  
HETATM  156  H34   0     1      33.218  14.361   0.617  0.00  0.00           H  
HETATM  157  H35   0     1      33.922  12.825   4.567  0.00  0.00           H  
HETATM  158  H36   0     1      32.928   8.356   4.356  0.00  0.00           H  
HETATM  159  H37   0     1      32.184   9.692   0.342  0.00  0.00           H  
HETATM  160  H38   0     1      32.043   5.376  -0.824  0.00  0.00           H  
HETATM  161  H39   0     1      31.193   3.795   0.873  0.00  0.00           H  
HETATM  162  H40   0     1      30.942   4.523   3.222  0.00  0.00           H  
HETATM  163  H41   0     1      32.552  12.129  -0.159  0.00  0.00           H  
CRYST1   90.441   90.441  122.446  90.00  90.00 120.00 P 32 2 1      0
ATOM    164  N   ALA A  31      12.985   7.478   2.038  1.00 75.18      A    N  
ANISOU  164  N   ALA A  31    10637   8989   8940   -149   -200   2662  A    N  
ATOM    165  CA  ALA A  31      13.663   7.482   3.363  1.00 74.42      A    C  
ANISOU  165  CA  ALA A  31     9965   9538   8770   -110    489   2173  A    C  
ATOM    166  C   ALA A  31      14.244   6.083   3.652  1.00 62.25      A    C  
ANISOU  166  C   ALA A  31     6699   9055   7896  -1585   2505   2907  A    C  
ATOM    167  O   ALA A  31      13.702   5.341   4.443  1.00 62.30      A    O  
ANISOU  167  O   ALA A  31     7207   8971   7490  -2282    841   3523  A    O  
ATOM    168  CB  ALA A  31      12.675   7.910   4.446  1.00 77.69      A    C  
ANISOU  168  CB  ALA A  31    10941   9514   9061   -218   1091   1853  A    C  
ATOM    169  N   THR A  32      15.368   5.743   2.997  1.00 47.50      A    N  
ANISOU  169  N   THR A  32     5667   5936   6443  -2850   1861   3754  A    N  
ATOM    170  CA  THR A  32      15.861   4.356   3.077  1.00 56.25      A    C  
ANISOU  170  CA  THR A  32     7016   7005   7349  -1076    194   2963  A    C  
ATOM    171  C   THR A  32      16.670   4.146   4.368  1.00 55.73      A    C  
ANISOU  171  C   THR A  32     7319   6674   7182  -1729    -57   2300  A    C  
ATOM    172  O   THR A  32      17.010   5.113   5.093  1.00 49.59      A    O  
ANISOU  172  O   THR A  32     6787   7244   4808  -2795   -430   2278  A    O  
ATOM    173  CB  THR A  32      16.716   3.961   1.843  1.00 56.86      A    C  
ANISOU  173  CB  THR A  32     6439   7841   7322  -1174      2   2356  A    C  
ATOM    174  CG2 THR A  32      16.015   4.317   0.516  1.00 58.03      A    C  
ANISOU  174  CG2 THR A  32     7011   7400   7637  -1252   -140   2046  A    C  
ATOM    175  OG1 THR A  32      17.981   4.613   1.910  1.00 49.46      A    O  
ANISOU  175  OG1 THR A  32     6218   6984   5588  -1274     90   3145  A    O  
ATOM    176  N   GLY A  33      16.970   2.874   4.633  1.00 54.00      A    N  
ANISOU  176  N   GLY A  33     6062   6126   8329  -2826    -76   2646  A    N  
ATOM    177  CA  GLY A  33      17.812   2.486   5.766  1.00 54.70      A    C  
ANISOU  177  CA  GLY A  33     6212   7512   7058  -2036     81   1737  A    C  
ATOM    178  C   GLY A  33      19.204   3.093   5.645  1.00 50.20      A    C  
ANISOU  178  C   GLY A  33     5808   7328   5935  -1687   -413   1369  A    C  
ATOM    179  O   GLY A  33      19.715   3.694   6.604  1.00 48.26      A    O  
ANISOU  179  O   GLY A  33     6781   6998   4555  -2357   -523   3031  A    O  
ATOM    180  N   ASP A  34      19.794   2.941   4.455  1.00 46.65      A    N  
ANISOU  180  N   ASP A  34     6533   5996   5193  -1222   -789   1585  A    N  
ATOM    181  CA  ASP A  34      21.101   3.488   4.145  1.00 45.06      A    C  
ANISOU  181  CA  ASP A  34     6325   5353   5442   -838   -569   1065  A    C  
ATOM    182  C   ASP A  34      21.134   5.025   4.323  1.00 39.35      A    C  
ANISOU  182  C   ASP A  34     5067   5157   4727   -715   -341   1009  A    C  
ATOM    183  O   ASP A  34      22.039   5.515   4.952  1.00 34.27      A    O  
ANISOU  183  O   ASP A  34     4374   4248   4395   -512     42   1232  A    O  
ATOM    184  CB  ASP A  34      21.582   3.084   2.717  1.00 49.24      A    C  
ANISOU  184  CB  ASP A  34     7481   5163   6062   -332   -716    387  A    C  
ATOM    185  CG  ASP A  34      22.130   1.640   2.642  1.00 52.96      A    C  
ANISOU  185  CG  ASP A  34     8744   5558   5819    126   -779    965  A    C  
ATOM    186  OD1 ASP A  34      22.409   1.050   3.690  1.00 62.95      A    O  
ANISOU  186  OD1 ASP A  34    10440   6720   6757   -452   -869   2543  A    O  
ATOM    187  OD2 ASP A  34      22.298   1.093   1.523  1.00 52.08      A    O  
ANISOU  187  OD2 ASP A  34     9023   4130   6634  -1018    162    546  A    O  
ATOM    188  N   GLU A  35      20.154   5.772   3.796  1.00 36.77      A    N  
ANISOU  188  N   GLU A  35     3807   5227   4936  -1218    245    933  A    N  
ATOM    189  CA  GLU A  35      20.161   7.248   3.926  1.00 35.86      A    C  
ANISOU  189  CA  GLU A  35     4068   5266   4289   -262    630    860  A    C  
ATOM    190  C   GLU A  35      20.242   7.661   5.379  1.00 35.65      A    C  
ANISOU  190  C   GLU A  35     3994   5501   4049   -821    408   1321  A    C  
ATOM    191  O   GLU A  35      21.057   8.495   5.734  1.00 35.00      A    O  
ANISOU  191  O   GLU A  35     3976   5652   3668  -1073    213   1651  A    O  
ATOM    192  CB  GLU A  35      18.938   7.919   3.274  1.00 36.81      A    C  
ANISOU  192  CB  GLU A  35     3781   5727   4478   -618    215    686  A    C  
ATOM    193  CG  GLU A  35      18.975   7.793   1.771  1.00 37.49      A    C  
ANISOU  193  CG  GLU A  35     4369   5073   4800   -499    232    832  A    C  
ATOM    194  CD  GLU A  35      17.662   8.084   1.094  1.00 39.64      A    C  
ANISOU  194  CD  GLU A  35     4680   5433   4947     42    331    834  A    C  
ATOM    195  OE1 GLU A  35      16.765   8.722   1.707  1.00 43.73      A    O  
ANISOU  195  OE1 GLU A  35     4802   6607   5203   1175    794   1781  A    O  
ATOM    196  OE2 GLU A  35      17.539   7.667  -0.077  1.00 38.82      A    O  
ANISOU  196  OE2 GLU A  35     5878   3891   4979   -230   -138    884  A    O  
ATOM    197  N   ARG A  36      19.384   7.067   6.204  1.00 40.04      A    N  
ANISOU  197  N   ARG A  36     4500   6152   4559  -1462    574   1583  A    N  
ATOM    198  CA  ARG A  36      19.358   7.380   7.632  1.00 40.15      A    C  
ANISOU  198  CA  ARG A  36     3988   6434   4829  -1461   1495   1160  A    C  
ATOM    199  C   ARG A  36      20.655   6.955   8.356  1.00 40.03      A    C  
ANISOU  199  C   ARG A  36     5096   5952   4161  -1117   1032   1332  A    C  
ATOM    200  O   ARG A  36      21.212   7.728   9.148  1.00 38.53      A    O  
ANISOU  200  O   ARG A  36     4873   6293   3473  -1196   1202   1456  A    O  
ATOM    201  CB  ARG A  36      18.132   6.738   8.308  1.00 49.76      A    C  
ANISOU  201  CB  ARG A  36     4850   8118   5937  -2091   1959   1963  A    C  
ATOM    202  CG  ARG A  36      17.852   7.306   9.699  1.00 59.66      A    C  
ANISOU  202  CG  ARG A  36     5787   9359   7518  -1018   1534    479  A    C  
ATOM    203  CD  ARG A  36      16.488   6.918  10.281  1.00 66.03      A    C  
ANISOU  203  CD  ARG A  36     6177   9999   8910  -1455   1655   1847  A    C  
ATOM    204  NE  ARG A  36      15.392   7.470   9.468  1.00 75.13      A    N  
ANISOU  204  NE  ARG A  36     6700   9542  12301   -153    561    977  A    N  
ATOM    205  CZ  ARG A  36      14.540   6.776   8.701  1.00 76.11      A    C  
ANISOU  205  CZ  ARG A  36     7686   7927  13302    334   -295    602  A    C  
ATOM    206  NH1 ARG A  36      14.569   5.435   8.627  1.00 80.18      A    N  
ANISOU  206  NH1 ARG A  36     9332   7152  13978    105   -330   2448  A    N  
ATOM    207  NH2 ARG A  36      13.622   7.443   8.004  1.00 75.78      A    N  
ANISOU  207  NH2 ARG A  36     9328   6409  13056   1321    -29    781  A    N  
ATOM    208  N   PHE A  37      21.151   5.754   8.055  1.00 39.13      A    N  
ANISOU  208  N   PHE A  37     5240   5644   3984   -767    440   1488  A    N  
ATOM    209  CA  PHE A  37      22.340   5.242   8.728  1.00 39.12      A    C  
ANISOU  209  CA  PHE A  37     4999   5560   4303   -601    563   1154  A    C  
ATOM    210  C   PHE A  37      23.569   6.103   8.399  1.00 37.30      A    C  
ANISOU  210  C   PHE A  37     5084   5630   3456   -661    318   1039  A    C  
ATOM    211  O   PHE A  37      24.375   6.431   9.271  1.00 31.85      A    O  
ANISOU  211  O   PHE A  37     4265   4615   3220   -312    305   1542  A    O  
ATOM    212  CB  PHE A  37      22.573   3.776   8.368  1.00 41.89      A    C  
ANISOU  212  CB  PHE A  37     5545   5646   4725   -554      0   1081  A    C  
ATOM    213  CG  PHE A  37      23.878   3.246   8.856  1.00 45.80      A    C  
ANISOU  213  CG  PHE A  37     6438   5103   5858    141   -448   1327  A    C  
ATOM    214  CD1 PHE A  37      24.044   2.928  10.212  1.00 48.42      A    C  
ANISOU  214  CD1 PHE A  37     6759   5751   5886    -49   -866   1128  A    C  
ATOM    215  CD2 PHE A  37      24.952   3.081   7.986  1.00 44.23      A    C  
ANISOU  215  CD2 PHE A  37     6278   4331   6193   -543   -443   1726  A    C  
ATOM    216  CE1 PHE A  37      25.260   2.444  10.684  1.00 50.65      A    C  
ANISOU  216  CE1 PHE A  37     6851   5807   6585    914   -547    800  A    C  
ATOM    217  CE2 PHE A  37      26.174   2.596   8.459  1.00 49.95      A    C  
ANISOU  217  CE2 PHE A  37     6568   5170   7238   -155   -188   1650  A    C  
ATOM    218  CZ  PHE A  37      26.329   2.286   9.806  1.00 52.86      A    C  
ANISOU  218  CZ  PHE A  37     6920   6328   6837     22   -298   1211  A    C  
ATOM    219  N   TYR A  38      23.692   6.491   7.136  1.00 32.90      A    N  
ANISOU  219  N   TYR A  38     4516   4504   3478   -514    286   1167  A    N  
ATOM    220  CA  TYR A  38      24.804   7.349   6.722  1.00 29.91      A    C  
ANISOU  220  CA  TYR A  38     4198   3874   3290   -197     89   1265  A    C  
ATOM    221  C   TYR A  38      24.709   8.731   7.353  1.00 27.27      A    C  
ANISOU  221  C   TYR A  38     3716   4136   2506   -177    323   1255  A    C  
ATOM    222  O   TYR A  38      25.693   9.257   7.901  1.00 28.26      A    O  
ANISOU  222  O   TYR A  38     3723   3954   3058     88   -183   1364  A    O  
ATOM    223  CB  TYR A  38      24.917   7.431   5.183  1.00 27.63      A    C  
ANISOU  223  CB  TYR A  38     4209   3059   3230   -261     95   1252  A    C  
ATOM    224  CG  TYR A  38      25.775   6.359   4.585  1.00 29.61      A    C  
ANISOU  224  CG  TYR A  38     4276   3522   3450   -116     25   1131  A    C  
ATOM    225  CD1 TYR A  38      25.316   5.045   4.496  1.00 30.30      A    C  
ANISOU  225  CD1 TYR A  38     4450   3494   3568    -10   -109   1079  A    C  
ATOM    226  CD2 TYR A  38      27.050   6.641   4.105  1.00 30.49      A    C  
ANISOU  226  CD2 TYR A  38     4432   3742   3411   -285   -244    995  A    C  
ATOM    227  CE1 TYR A  38      26.097   4.049   3.935  1.00 32.85      A    C  
ANISOU  227  CE1 TYR A  38     4763   3257   4461    112   -150   1018  A    C  
ATOM    228  CE2 TYR A  38      27.848   5.645   3.546  1.00 32.27      A    C  
ANISOU  228  CE2 TYR A  38     4930   3592   3738    -10     70   1318  A    C  
ATOM    229  CZ  TYR A  38      27.357   4.354   3.464  1.00 32.98      A    C  
ANISOU  229  CZ  TYR A  38     4925   3523   4080    209     79    917  A    C  
ATOM    230  OH  TYR A  38      28.119   3.369   2.933  1.00 37.31      A    O  
ANISOU  230  OH  TYR A  38     5367   4245   4561    880    174    797  A    O  
ATOM    231  N   ALA A  39      23.524   9.318   7.289  1.00 29.44      A    N  
ANISOU  231  N   ALA A  39     3693   4348   3144   -129    146   1115  A    N  
ATOM    232  CA  ALA A  39      23.344  10.673   7.747  1.00 32.15      A    C  
ANISOU  232  CA  ALA A  39     4087   4488   3640     33    -36    746  A    C  
ATOM    233  C   ALA A  39      23.438  10.782   9.264  1.00 34.18      A    C  
ANISOU  233  C   ALA A  39     4199   4991   3795     56     45    537  A    C  
ATOM    234  O   ALA A  39      23.977  11.750   9.761  1.00 35.30      A    O  
ANISOU  234  O   ALA A  39     4681   4451   4281    226     29    392  A    O  
ATOM    235  CB  ALA A  39      22.018  11.204   7.262  1.00 34.47      A    C  
ANISOU  235  CB  ALA A  39     4192   4650   4254    326     55    622  A    C  
ATOM    236  N   GLU A  40      22.943   9.786   9.991  1.00 36.45      A    N  
ANISOU  236  N   GLU A  40     4492   5311   4045     48    284    774  A    N  
ATOM    237  CA  GLU A  40      22.877   9.859  11.470  1.00 40.51      A    C  
ANISOU  237  CA  GLU A  40     5136   6192   4061    -63    818    721  A    C  
ATOM    238  C   GLU A  40      24.050   9.207  12.204  1.00 39.83      A    C  
ANISOU  238  C   GLU A  40     5282   6106   3744   -596    587    886  A    C  
ATOM    239  O   GLU A  40      24.335   9.587  13.333  1.00 43.07      A    O  
ANISOU  239  O   GLU A  40     5748   6804   3811  -1253    807    825  A    O  
ATOM    240  CB  GLU A  40      21.552   9.267  11.976  1.00 44.13      A    C  
ANISOU  240  CB  GLU A  40     5387   6471   4908   -187   1157    837  A    C  
ATOM    241  CG  GLU A  40      20.322  10.026  11.512  1.00 49.03      A    C  
ANISOU  241  CG  GLU A  40     6165   7190   5270    713   1166   1209  A    C  
ATOM    242  CD  GLU A  40      18.997   9.403  11.973  1.00 60.31      A    C  
ANISOU  242  CD  GLU A  40     6292   8870   7750    631    979   1240  A    C  
ATOM    243  OE1 GLU A  40      18.988   8.416  12.766  1.00 69.19      A    O  
ANISOU  243  OE1 GLU A  40     8216  11006   7065    920    895   1969  A    O  
ATOM    244  OE2 GLU A  40      17.934   9.904  11.537  1.00 69.21      A    O  
ANISOU  244  OE2 GLU A  40     7658   9976   8660   3639   1853    610  A    O  
ATOM    245  N   HIS A  41      24.727   8.241  11.588  1.00 36.00      A    N  
ANISOU  245  N   HIS A  41     4743   5343   3590   -816    241   1144  A    N  
ATOM    246  CA  HIS A  41      25.763   7.465  12.280  1.00 39.39      A    C  
ANISOU  246  CA  HIS A  41     5062   5919   3982   -965     40   1184  A    C  
ATOM    247  C   HIS A  41      27.111   7.454  11.568  1.00 35.19      A    C  
ANISOU  247  C   HIS A  41     4895   4801   3675   -493   -186    991  A    C  
ATOM    248  O   HIS A  41      28.099   7.895  12.132  1.00 34.48      A    O  
ANISOU  248  O   HIS A  41     5171   4914   3013   -850   -124   1392  A    O  
ATOM    249  CB  HIS A  41      25.251   6.045  12.571  1.00 41.24      A    C  
ANISOU  249  CB  HIS A  41     5499   6132   4038  -1056    159   1357  A    C  
ATOM    250  CG  HIS A  41      24.052   6.038  13.475  1.00 47.40      A    C  
ANISOU  250  CG  HIS A  41     6204   6999   4805  -1596   1003   1566  A    C  
ATOM    251  CD2 HIS A  41      22.761   5.700  13.249  1.00 48.43      A    C  
ANISOU  251  CD2 HIS A  41     6248   7635   4518  -1417   1384   1311  A    C  
ATOM    252  ND1 HIS A  41      24.104   6.495  14.775  1.00 51.06      A    N  
ANISOU  252  ND1 HIS A  41     6298   8300   4802  -1104   1483   1602  A    N  
ATOM    253  CE1 HIS A  41      22.906   6.404  15.323  1.00 52.24      A    C  
ANISOU  253  CE1 HIS A  41     6687   8652   4508  -2095   1896   1835  A    C  
ATOM    254  NE2 HIS A  41      22.071   5.924  14.419  1.00 53.35      A    N  
ANISOU  254  NE2 HIS A  41     6908   8614   4749  -2351   2147   1383  A    N  
ATOM    255  N   LEU A  42      27.160   7.011  10.319  1.00 31.38      A    N  
ANISOU  255  N   LEU A  42     4797   3489   3634   -342   -150   1469  A    N  
ATOM    256  CA  LEU A  42      28.445   6.806   9.683  1.00 31.32      A    C  
ANISOU  256  CA  LEU A  42     4579   3556   3762      1   -247   1648  A    C  
ATOM    257  C   LEU A  42      29.132   8.126   9.384  1.00 28.89      A    C  
ANISOU  257  C   LEU A  42     4194   3361   3419     49   -456   1441  A    C  
ATOM    258  O   LEU A  42      30.275   8.312   9.768  1.00 30.11      A    O  
ANISOU  258  O   LEU A  42     4356   3901   3182    106   -370   1291  A    O  
ATOM    259  CB  LEU A  42      28.306   5.983   8.411  1.00 33.23      A    C  
ANISOU  259  CB  LEU A  42     4751   3648   4226   -170   -270   1464  A    C  
ATOM    260  CG  LEU A  42      29.592   5.581   7.674  1.00 38.15      A    C  
ANISOU  260  CG  LEU A  42     4953   4635   4906    460   -309    925  A    C  
ATOM    261  CD1 LEU A  42      30.652   5.039   8.637  1.00 44.23      A    C  
ANISOU  261  CD1 LEU A  42     5437   5574   5791    782   -695    738  A    C  
ATOM    262  CD2 LEU A  42      29.263   4.546   6.609  1.00 40.41      A    C  
ANISOU  262  CD2 LEU A  42     5416   5123   4815    252   -444    795  A    C  
ATOM    263  N   MET A  43      28.437   9.048   8.700  1.00 26.39      A    N  
ANISOU  263  N   MET A  43     3614   3452   2958    110    -69   1118  A    N  
ATOM    264  CA  MET A  43      29.096  10.281   8.335  1.00 26.66      A    C  
ANISOU  264  CA  MET A  43     3956   3050   3123    426     -3   1043  A    C  
ATOM    265  C   MET A  43      29.508  11.145   9.555  1.00 27.08      A    C  
ANISOU  265  C   MET A  43     3872   3772   2643    415    206    885  A    C  
ATOM    266  O   MET A  43      30.657  11.596   9.607  1.00 24.93      A    O  
ANISOU  266  O   MET A  43     3730   3462   2279    647    361    834  A    O  
ATOM    267  CB  MET A  43      28.298  11.072   7.294  1.00 26.17      A    C  
ANISOU  267  CB  MET A  43     3878   3255   2808    342   -149    805  A    C  
ATOM    268  CG  MET A  43      28.020  10.320   5.998  1.00 27.04      A    C  
ANISOU  268  CG  MET A  43     3968   3368   2937    431    -11    649  A    C  
ATOM    269  SD  MET A  43      29.520   9.890   5.102  1.00 28.18      A    S  
ANISOU  269  SD  MET A  43     4114   3828   2764    703     84    918  A    S  
ATOM    270  CE  MET A  43      30.048  11.533   4.620  1.00 27.97      A    C  
ANISOU  270  CE  MET A  43     3748   4179   2700    -27   -127    318  A    C  
ATOM    271  N   PRO A  44      28.602  11.343  10.554  1.00 29.65      A    N  
ANISOU  271  N   PRO A  44     4036   4303   2926     74    462    762  A    N  
ATOM    272  CA  PRO A  44      29.059  12.101  11.732  1.00 31.56      A    C  
ANISOU  272  CA  PRO A  44     4121   4774   3094    -38    478    612  A    C  
ATOM    273  C   PRO A  44      30.260  11.446  12.427  1.00 30.34      A    C  
ANISOU  273  C   PRO A  44     4534   4470   2522   -246    300    969  A    C  
ATOM    274  O   PRO A  44      31.162  12.149  12.901  1.00 31.77      A    O  
ANISOU  274  O   PRO A  44     4748   4657   2663   -146   -189    526  A    O  
ATOM    275  CB  PRO A  44      27.828  12.148  12.645  1.00 34.51      A    C  
ANISOU  275  CB  PRO A  44     4199   5282   3629    224    612    321  A    C  
ATOM    276  CG  PRO A  44      26.671  11.896  11.760  1.00 33.15      A    C  
ANISOU  276  CG  PRO A  44     4048   4971   3574    247    718    185  A    C  
ATOM    277  CD  PRO A  44      27.148  11.127  10.563  1.00 32.03      A    C  
ANISOU  277  CD  PRO A  44     4217   4408   3542    -37    865    417  A    C  
ATOM    278  N   THR A  45      30.315  10.114  12.431  1.00 32.20      A    N  
ANISOU  278  N   THR A  45     4554   4841   2839    346     91    981  A    N  
ATOM    279  CA  THR A  45      31.438   9.413  13.048  1.00 34.22      A    C  
ANISOU  279  CA  THR A  45     4997   5039   2965    486   -289   1394  A    C  
ATOM    280  C   THR A  45      32.721   9.672  12.267  1.00 31.98      A    C  
ANISOU  280  C   THR A  45     4759   4651   2738    914   -264   1252  A    C  
ATOM    281  O   THR A  45      33.713  10.082  12.854  1.00 34.98      A    O  
ANISOU  281  O   THR A  45     5538   4975   2775    452   -133   1514  A    O  
ATOM    282  CB  THR A  45      31.174   7.900  13.205  1.00 37.47      A    C  
ANISOU  282  CB  THR A  45     5209   5204   3823     95   -225   1318  A    C  
ATOM    283  CG2 THR A  45      32.356   7.227  13.878  1.00 40.75      A    C  
ANISOU  283  CG2 THR A  45     5846   5070   4567    148   -498   1594  A    C  
ATOM    284  OG1 THR A  45      30.003   7.705  14.001  1.00 41.39      A    O  
ANISOU  284  OG1 THR A  45     6121   6410   3191    106     36   2377  A    O  
ATOM    285  N   LEU A  46      32.679   9.513  10.937  1.00 29.03      A    N  
ANISOU  285  N   LEU A  46     4479   3826   2725    681     10   1057  A    N  
ATOM    286  CA  LEU A  46      33.873   9.790  10.117  1.00 30.00      A    C  
ANISOU  286  CA  LEU A  46     4248   3944   3205    767   -129    984  A    C  
ATOM    287  C   LEU A  46      34.293  11.248  10.250  1.00 27.46      A    C  
ANISOU  287  C   LEU A  46     3730   3979   2722    867     24    724  A    C  
ATOM    288  O   LEU A  46      35.482  11.549  10.374  1.00 29.21      A    O  
ANISOU  288  O   LEU A  46     3612   4461   3022   1219     -8    713  A    O  
ATOM    289  CB  LEU A  46      33.658   9.436   8.638  1.00 31.15      A    C  
ANISOU  289  CB  LEU A  46     4528   4180   3125    602   -321   1081  A    C  
ATOM    290  CG  LEU A  46      33.475   7.947   8.306  1.00 36.47      A    C  
ANISOU  290  CG  LEU A  46     5056   4760   4040    697   -559    338  A    C  
ATOM    291  CD1 LEU A  46      33.031   7.757   6.858  1.00 37.53      A    C  
ANISOU  291  CD1 LEU A  46     5611   4861   3787    725   -476    742  A    C  
ATOM    292  CD2 LEU A  46      34.743   7.137   8.576  1.00 39.55      A    C  
ANISOU  292  CD2 LEU A  46     5549   4688   4789    958   -477    446  A    C  
ATOM    293  N   GLN A  47      33.336  12.165  10.234  1.00 24.08      A    N  
ANISOU  293  N   GLN A  47     3332   3521   2296    620     95   1003  A    N  
ATOM    294  CA  GLN A  47      33.698  13.576  10.332  1.00 26.48      A    C  
ANISOU  294  CA  GLN A  47     3719   3785   2555    512   -105    774  A    C  
ATOM    295  C   GLN A  47      34.235  13.938  11.720  1.00 27.68      A    C  
ANISOU  295  C   GLN A  47     3860   3960   2698    319   -155    768  A    C  
ATOM    296  O   GLN A  47      35.045  14.823  11.825  1.00 26.62      A    O  
ANISOU  296  O   GLN A  47     3746   3608   2759    597   -371    566  A    O  
ATOM    297  CB  GLN A  47      32.531  14.472   9.948  1.00 25.94      A    C  
ANISOU  297  CB  GLN A  47     3778   3418   2658    577     51    969  A    C  
ATOM    298  CG  GLN A  47      32.113  14.281   8.515  1.00 25.69      A    C  
ANISOU  298  CG  GLN A  47     3533   3419   2810    591    141    870  A    C  
ATOM    299  CD  GLN A  47      31.195  15.387   8.031  1.00 25.76      A    C  
ANISOU  299  CD  GLN A  47     3350   3921   2515   1031    359    852  A    C  
ATOM    300  NE2 GLN A  47      31.439  15.870   6.830  1.00 22.56      A    N  
ANISOU  300  NE2 GLN A  47     3314   3169   2087    102   -399    431  A    N  
ATOM    301  OE1 GLN A  47      30.289  15.820   8.752  1.00 28.70      A    O  
ANISOU  301  OE1 GLN A  47     3664   4439   2801   1178    845    983  A    O  
ATOM    302  N   GLY A  48      33.806  13.228  12.769  1.00 28.97      A    N  
ANISOU  302  N   GLY A  48     3808   4307   2891    365    -95   1038  A    N  
ATOM    303  CA  GLY A  48      34.394  13.416  14.082  1.00 31.82      A    C  
ANISOU  303  CA  GLY A  48     4288   4987   2815    242   -235    773  A    C  
ATOM    304  C   GLY A  48      35.818  12.889  14.188  1.00 33.35      A    C  
ANISOU  304  C   GLY A  48     4460   5071   3139    191   -419    488  A    C  
ATOM    305  O   GLY A  48      36.598  13.391  15.000  1.00 37.42      A    O  
ANISOU  305  O   GLY A  48     4743   6022   3450    315  -1038    409  A    O  
ATOM    306  N   LEU A  49      36.164  11.887  13.386  1.00 30.42      A    N  
ANISOU  306  N   LEU A  49     4735   4620   2202    637   -284   1173  A    N  
ATOM    307  CA  LEU A  49      37.500  11.270  13.419  1.00 32.18      A    C  
ANISOU  307  CA  LEU A  49     4362   5256   2607    363   -314   1116  A    C  
ATOM    308  C   LEU A  49      38.489  11.909  12.433  1.00 29.33      A    C  
ANISOU  308  C   LEU A  49     3855   4730   2558    410   -678    971  A    C  
ATOM    309  O   LEU A  49      39.680  11.869  12.671  1.00 32.21      A    O  
ANISOU  309  O   LEU A  49     3838   5707   2692    776   -614   1310  A    O  
ATOM    310  CB  LEU A  49      37.399   9.768  13.097  1.00 33.57      A    C  
ANISOU  310  CB  LEU A  49     4783   5071   2902    702   -311   1488  A    C  
ATOM    311  CG  LEU A  49      36.686   8.903  14.140  1.00 38.46      A    C  
ANISOU  311  CG  LEU A  49     5238   5281   4094    145   -351   1502  A    C  
ATOM    312  CD1 LEU A  49      36.396   7.535  13.556  1.00 42.50      A    C  
ANISOU  312  CD1 LEU A  49     5914   5256   4975    167   -272   1251  A    C  
ATOM    313  CD2 LEU A  49      37.523   8.817  15.406  1.00 41.92      A    C  
ANISOU  313  CD2 LEU A  49     5830   5856   4239    513   -612   1799  A    C  
ATOM    314  N   LEU A  50      37.995  12.454  11.317  1.00 30.32      A    N  
ANISOU  314  N   LEU A  50     4425   4677   2417    776   -250   1128  A    N  
ATOM    315  CA  LEU A  50      38.860  12.900  10.238  1.00 25.80      A    C  
ANISOU  315  CA  LEU A  50     3546   3821   2434    986   -309    667  A    C  
ATOM    316  C   LEU A  50      38.603  14.368   9.883  1.00 25.00      A    C  
ANISOU  316  C   LEU A  50     3509   3869   2117    861   -236    520  A    C  
ATOM    317  O   LEU A  50      37.445  14.782   9.684  1.00 26.71      A    O  
ANISOU  317  O   LEU A  50     3543   4436   2166   1206   -109    539  A    O  
ATOM    318  CB  LEU A  50      38.590  12.047   9.002  1.00 25.12      A    C  
ANISOU  318  CB  LEU A  50     3338   3499   2705    688   -398    635  A    C  
ATOM    319  CG  LEU A  50      38.920  10.584   9.130  1.00 29.26      A    C  
ANISOU  319  CG  LEU A  50     4057   3549   3511    813   -191    561  A    C  
ATOM    320  CD1 LEU A  50      38.286   9.833   7.974  1.00 32.88      A    C  
ANISOU  320  CD1 LEU A  50     4990   3562   3940    925   -303    421  A    C  
ATOM    321  CD2 LEU A  50      40.435  10.395   9.190  1.00 31.81      A    C  
ANISOU  321  CD2 LEU A  50     4404   3731   3951   1282   -351    698  A    C  
ATOM    322  N   ASP A  51      39.677  15.139   9.797  1.00 23.50      A    N  
ANISOU  322  N   ASP A  51     3174   3666   2087    921   -546    294  A    N  
ATOM    323  CA  ASP A  51      39.608  16.472   9.250  1.00 23.10      A    C  
ANISOU  323  CA  ASP A  51     3398   3636   1741    730   -283    164  A    C  
ATOM    324  C   ASP A  51      39.064  16.365   7.800  1.00 21.00      A    C  
ANISOU  324  C   ASP A  51     3214   3017   1746    815   -204    -28  A    C  
ATOM    325  O   ASP A  51      39.169  15.301   7.162  1.00 20.44      A    O  
ANISOU  325  O   ASP A  51     3299   2905   1560    819   -222    101  A    O  
ATOM    326  CB  ASP A  51      40.973  17.154   9.278  1.00 24.19      A    C  
ANISOU  326  CB  ASP A  51     3321   3970   1898    736   -391    131  A    C  
ATOM    327  CG  ASP A  51      41.957  16.495   8.352  1.00 26.28      A    C  
ANISOU  327  CG  ASP A  51     3603   4033   2348    948   -305      3  A    C  
ATOM    328  OD1 ASP A  51      42.560  15.499   8.791  1.00 30.52      A    O  
ANISOU  328  OD1 ASP A  51     4151   4708   2737   1238   -760     74  A    O  
ATOM    329  OD2 ASP A  51      42.064  16.908   7.166  1.00 26.29      A    O  
ANISOU  329  OD2 ASP A  51     3577   4170   2241    941   -266    101  A    O  
ATOM    330  N   PRO A  52      38.499  17.455   7.293  1.00 20.17      A    N  
ANISOU  330  N   PRO A  52     2977   3001   1685    506   -272    353  A    N  
ATOM    331  CA  PRO A  52      37.839  17.361   5.977  1.00 17.83      A    C  
ANISOU  331  CA  PRO A  52     2492   2683   1597    533    -59    105  A    C  
ATOM    332  C   PRO A  52      38.737  17.003   4.797  1.00 19.08      A    C  
ANISOU  332  C   PRO A  52     2640   2948   1660    593    -77     76  A    C  
ATOM    333  O   PRO A  52      38.287  16.263   3.929  1.00 18.66      A    O  
ANISOU  333  O   PRO A  52     2765   2555   1768    882    -69    -49  A    O  
ATOM    334  CB  PRO A  52      37.196  18.740   5.791  1.00 19.75      A    C  
ANISOU  334  CB  PRO A  52     2728   2792   1981    669      9    362  A    C  
ATOM    335  CG  PRO A  52      37.787  19.644   6.842  1.00 22.60      A    C  
ANISOU  335  CG  PRO A  52     3115   2926   2543    646   -314    187  A    C  
ATOM    336  CD  PRO A  52      38.230  18.752   7.968  1.00 23.17      A    C  
ANISOU  336  CD  PRO A  52     3223   3207   2372    587   -110    317  A    C  
ATOM    337  N   GLU A  53      39.974  17.475   4.759  1.00 18.43      A    N  
ANISOU  337  N   GLU A  53     2634   2838   1529    561   -196     -8  A    N  
ATOM    338  CA  GLU A  53      40.861  17.042   3.659  1.00 19.86      A    C  
ANISOU  338  CA  GLU A  53     2644   3170   1730    654   -107      2  A    C  
ATOM    339  C   GLU A  53      41.167  15.531   3.739  1.00 20.99      A    C  
ANISOU  339  C   GLU A  53     2844   3235   1893    851   -234     -4  A    C  
ATOM    340  O   GLU A  53      41.163  14.833   2.717  1.00 20.59      A    O  
ANISOU  340  O   GLU A  53     2883   2842   2096    959   -167    -45  A    O  
ATOM    341  CB  GLU A  53      42.163  17.872   3.576  1.00 21.70      A    C  
ANISOU  341  CB  GLU A  53     2774   3306   2166    559    -37   -134  A    C  
ATOM    342  CG  GLU A  53      43.002  17.462   2.401  1.00 22.46      A    C  
ANISOU  342  CG  GLU A  53     2848   3449   2235    718     33    -36  A    C  
ATOM    343  CD  GLU A  53      44.184  18.353   2.066  1.00 22.58      A    C  
ANISOU  343  CD  GLU A  53     2725   3432   2422    717    -97     18  A    C  
ATOM    344  OE1 GLU A  53      44.281  19.474   2.575  1.00 22.61      A    O  
ANISOU  344  OE1 GLU A  53     2497   3732   2358    886    -56    -30  A    O  
ATOM    345  OE2 GLU A  53      45.033  17.916   1.226  1.00 25.91      A    O  
ANISOU  345  OE2 GLU A  53     2908   3882   3051    949    332     87  A    O  
ATOM    346  N   SER A  54      41.447  15.027   4.941  1.00 21.19      A    N  
ANISOU  346  N   SER A  54     2810   3442   1797    932   -188     43  A    N  
ATOM    347  CA  SER A  54      41.656  13.589   5.119  1.00 22.25      A    C  
ANISOU  347  CA  SER A  54     2897   3483   2073    763   -297    191  A    C  
ATOM    348  C   SER A  54      40.412  12.791   4.728  1.00 21.14      A    C  
ANISOU  348  C   SER A  54     3018   3149   1865    825   -221    197  A    C  
ATOM    349  O   SER A  54      40.528  11.735   4.074  1.00 22.14      A    O  
ANISOU  349  O   SER A  54     3002   3452   1958   1265   -338     20  A    O  
ATOM    350  CB  SER A  54      42.063  13.255   6.577  1.00 23.76      A    C  
ANISOU  350  CB  SER A  54     3097   3835   2094    684   -305    101  A    C  
ATOM    351  OG  SER A  54      43.333  13.795   6.855  1.00 24.93      A    O  
ANISOU  351  OG  SER A  54     2613   4138   2718    947   -293    209  A    O  
ATOM    352  N   ALA A  55      39.233  13.295   5.108  1.00 19.86      A    N  
ANISOU  352  N   ALA A  55     2923   2746   1877    851   -387   -116  A    N  
ATOM    353  CA  ALA A  55      37.975  12.611   4.770  1.00 19.95      A    C  
ANISOU  353  CA  ALA A  55     3012   2618   1950    815   -126     95  A    C  
ATOM    354  C   ALA A  55      37.791  12.597   3.247  1.00 19.40      A    C  
ANISOU  354  C   ALA A  55     2944   2534   1893    743   -223     24  A    C  
ATOM    355  O   ALA A  55      37.398  11.596   2.667  1.00 18.53      A    O  
ANISOU  355  O   ALA A  55     2919   2215   1903    719    -78    295  A    O  
ATOM    356  CB  ALA A  55      36.772  13.260   5.441  1.00 21.12      A    C  
ANISOU  356  CB  ALA A  55     3209   2949   1867    991   -118    -86  A    C  
ATOM    357  N   HIS A  56      38.093  13.730   2.619  1.00 19.20      A    N  
ANISOU  357  N   HIS A  56     2725   2762   1805    931   -158    168  A    N  
ATOM    358  CA  HIS A  56      38.001  13.873   1.154  1.00 19.06      A    C  
ANISOU  358  CA  HIS A  56     2590   2895   1755    880    -83    -84  A    C  
ATOM    359  C   HIS A  56      38.865  12.817   0.453  1.00 19.43      A    C  
ANISOU  359  C   HIS A  56     2746   2647   1989    905   -119    -39  A    C  
ATOM    360  O   HIS A  56      38.398  12.077  -0.426  1.00 20.16      A    O  
ANISOU  360  O   HIS A  56     3111   2420   2129    781   -293     98  A    O  
ATOM    361  CB  HIS A  56      38.415  15.293   0.766  1.00 18.21      A    C  
ANISOU  361  CB  HIS A  56     2568   2731   1618    855    -71   -153  A    C  
ATOM    362  CG  HIS A  56      38.272  15.608  -0.686  1.00 17.74      A    C  
ANISOU  362  CG  HIS A  56     2295   2682   1763    829    -86    243  A    C  
ATOM    363  CD2 HIS A  56      37.706  14.913  -1.708  1.00 17.94      A    C  
ANISOU  363  CD2 HIS A  56     2587   2269   1958    679     41    123  A    C  
ATOM    364  ND1 HIS A  56      38.787  16.762  -1.239  1.00 18.14      A    N  
ANISOU  364  ND1 HIS A  56     2333   2793   1766    645    -24     75  A    N  
ATOM    365  CE1 HIS A  56      38.550  16.756  -2.552  1.00 18.42      A    C  
ANISOU  365  CE1 HIS A  56     2627   2682   1688    552   -195    391  A    C  
ATOM    366  NE2 HIS A  56      37.898  15.644  -2.856  1.00 19.59      A    N  
ANISOU  366  NE2 HIS A  56     2772   2662   2009    373     52    187  A    N  
ATOM    367  N   ARG A  57      40.105  12.711   0.887  1.00 20.60      A    N  
ANISOU  367  N   ARG A  57     2748   2859   2218   1039    -70     99  A    N  
ATOM    368  CA  ARG A  57      40.999  11.691   0.327  1.00 21.09      A    C  
ANISOU  368  CA  ARG A  57     2682   3051   2277    994    114     42  A    C  
ATOM    369  C   ARG A  57      40.496  10.266   0.532  1.00 22.20      A    C  
ANISOU  369  C   ARG A  57     3010   3115   2307    970    142    193  A    C  
ATOM    370  O   ARG A  57      40.540   9.472  -0.407  1.00 21.94      A    O  
ANISOU  370  O   ARG A  57     3176   3070   2089    830    289    360  A    O  
ATOM    371  CB  ARG A  57      42.411  11.847   0.869  1.00 24.96      A    C  
ANISOU  371  CB  ARG A  57     2732   3889   2863    751     30   -223  A    C  
ATOM    372  CG  ARG A  57      43.044  13.140   0.415  1.00 31.48      A    C  
ANISOU  372  CG  ARG A  57     3495   4221   4242    841    193   -132  A    C  
ATOM    373  CD  ARG A  57      44.275  13.371   1.236  1.00 41.59      A    C  
ANISOU  373  CD  ARG A  57     4460   5713   5626    562     27   -505  A    C  
ATOM    374  NE  ARG A  57      45.321  12.395   0.917  1.00 50.17      A    N  
ANISOU  374  NE  ARG A  57     5255   6759   7048   1494   1084   -146  A    N  
ATOM    375  CZ  ARG A  57      46.281  12.564  -0.001  1.00 56.33      A    C  
ANISOU  375  CZ  ARG A  57     6284   7639   7480   1160   1889     66  A    C  
ATOM    376  NH1 ARG A  57      46.380  13.694  -0.713  1.00 53.64      A    N  
ANISOU  376  NH1 ARG A  57     5722   7696   6964   1050   1806    206  A    N  
ATOM    377  NH2 ARG A  57      47.167  11.585  -0.196  1.00 58.78      A    N  
ANISOU  377  NH2 ARG A  57     6567   7992   7775   1406   2475   -169  A    N  
ATOM    378  N   LEU A  58      39.979   9.958   1.721  1.00 21.38      A    N  
ANISOU  378  N   LEU A  58     3174   2809   2137    996      6    306  A    N  
ATOM    379  CA  LEU A  58      39.424   8.642   1.989  1.00 23.13      A    C  
ANISOU  379  CA  LEU A  58     3384   2951   2452    941     55    285  A    C  
ATOM    380  C   LEU A  58      38.200   8.378   1.120  1.00 23.29      A    C  
ANISOU  380  C   LEU A  58     3258   2767   2823    938     70    263  A    C  
ATOM    381  O   LEU A  58      38.030   7.271   0.577  1.00 21.35      A    O  
ANISOU  381  O   LEU A  58     3336   2390   2383    877     15    572  A    O  
ATOM    382  CB  LEU A  58      39.057   8.493   3.479  1.00 26.82      A    C  
ANISOU  382  CB  LEU A  58     4192   3521   2475   1019     26    465  A    C  
ATOM    383  CG  LEU A  58      38.629   7.117   3.963  1.00 33.23      A    C  
ANISOU  383  CG  LEU A  58     5417   3783   3425    537    502    517  A    C  
ATOM    384  CD1 LEU A  58      39.845   6.195   3.889  1.00 41.38      A    C  
ANISOU  384  CD1 LEU A  58     6052   4660   5010   1173   -318    862  A    C  
ATOM    385  CD2 LEU A  58      38.082   7.210   5.400  1.00 38.84      A    C  
ANISOU  385  CD2 LEU A  58     6305   4630   3821    173    838    603  A    C  
ATOM    386  N   ALA A  59      37.362   9.404   0.968  1.00 20.41      A    N  
ANISOU  386  N   ALA A  59     2908   2443   2404    635    -76    361  A    N  
ATOM    387  CA  ALA A  59      36.173   9.282   0.112  1.00 19.50      A    C  
ANISOU  387  CA  ALA A  59     2750   2444   2215    534    102    -32  A    C  
ATOM    388  C   ALA A  59      36.524   8.964  -1.355  1.00 19.73      A    C  
ANISOU  388  C   ALA A  59     3024   2428   2042    577     38    179  A    C  
ATOM    389  O   ALA A  59      35.873   8.114  -2.007  1.00 21.60      A    O  
ANISOU  389  O   ALA A  59     3650   2260   2295    857    -51    105  A    O  
ATOM    390  CB  ALA A  59      35.344  10.554   0.180  1.00 18.91      A    C  
ANISOU  390  CB  ALA A  59     2757   2295   2132    523    -28    215  A    C  
ATOM    391  N   VAL A  60      37.551   9.636  -1.849  1.00 18.84      A    N  
ANISOU  391  N   VAL A  60     3017   2103   2039    615    -77    -93  A    N  
ATOM    392  CA  VAL A  60      38.016   9.383  -3.202  1.00 19.11      A    C  
ANISOU  392  CA  VAL A  60     2882   2302   2076    507    -14    -84  A    C  
ATOM    393  C   VAL A  60      38.521   7.932  -3.292  1.00 20.10      A    C  
ANISOU  393  C   VAL A  60     2965   2373   2297    648    -86    109  A    C  
ATOM    394  O   VAL A  60      38.189   7.212  -4.250  1.00 22.37      A    O  
ANISOU  394  O   VAL A  60     3748   2161   2591    650     99   -105  A    O  
ATOM    395  CB  VAL A  60      39.070  10.404  -3.635  1.00 20.74      A    C  
ANISOU  395  CB  VAL A  60     3042   2519   2317    380    -18   -131  A    C  
ATOM    396  CG1 VAL A  60      39.709  10.011  -4.969  1.00 21.74      A    C  
ANISOU  396  CG1 VAL A  60     3270   2377   2612    245    170   -480  A    C  
ATOM    397  CG2 VAL A  60      38.437  11.798  -3.742  1.00 20.84      A    C  
ANISOU  397  CG2 VAL A  60     3204   2436   2278    383    -29    -31  A    C  
ATOM    398  N   ARG A  61      39.282   7.493  -2.287  1.00 21.47      A    N  
ANISOU  398  N   ARG A  61     3117   2589   2452    888   -258     70  A    N  
ATOM    399  CA  ARG A  61      39.834   6.135  -2.307  1.00 25.47      A    C  
ANISOU  399  CA  ARG A  61     3943   2599   3135    960   -147    363  A    C  
ATOM    400  C   ARG A  61      38.709   5.081  -2.294  1.00 24.48      A    C  
ANISOU  400  C   ARG A  61     3926   2762   2610    982    -40    415  A    C  
ATOM    401  O   ARG A  61      38.688   4.169  -3.139  1.00 26.76      A    O  
ANISOU  401  O   ARG A  61     4504   2320   3342    899    160     87  A    O  
ATOM    402  CB  ARG A  61      40.837   5.940  -1.168  1.00 30.00      A    C  
ANISOU  402  CB  ARG A  61     4632   3438   3326   1331   -468     73  A    C  
ATOM    403  CG  ARG A  61      41.471   4.540  -1.090  1.00 38.77      A    C  
ANISOU  403  CG  ARG A  61     5392   3862   5475   1669   -340    466  A    C  
ATOM    404  CD  ARG A  61      42.376   4.235  -2.293  1.00 45.92      A    C  
ANISOU  404  CD  ARG A  61     5990   5600   5855   1377    147    378  A    C  
ATOM    405  NE  ARG A  61      43.679   4.913  -2.217  1.00 59.96      A    N  
ANISOU  405  NE  ARG A  61     6814   7665   8303    515    -69    895  A    N  
ATOM    406  CZ  ARG A  61      44.739   4.503  -1.509  1.00 66.11      A    C  
ANISOU  406  CZ  ARG A  61     7068   8405   9645    387   -676   1265  A    C  
ATOM    407  NH1 ARG A  61      44.700   3.402  -0.761  1.00 69.25      A    N  
ANISOU  407  NH1 ARG A  61     8118   8474   9718    873   -426   1567  A    N  
ATOM    408  NH2 ARG A  61      45.860   5.220  -1.543  1.00 76.22      A    N  
ANISOU  408  NH2 ARG A  61     7605   9832  11521   -514   -508    574  A    N  
ATOM    409  N   PHE A  62      37.769   5.218  -1.348  1.00 25.40      A    N  
ANISOU  409  N   PHE A  62     3968   2909   2773   1121    115    254  A    N  
ATOM    410  CA  PHE A  62      36.633   4.281  -1.262  1.00 24.95      A    C  
ANISOU  410  CA  PHE A  62     3974   2535   2969   1136   -115    377  A    C  
ATOM    411  C   PHE A  62      35.856   4.252  -2.571  1.00 24.07      A    C  
ANISOU  411  C   PHE A  62     4093   2080   2972   1062    -75    132  A    C  
ATOM    412  O   PHE A  62      35.459   3.189  -3.061  1.00 24.06      A    O  
ANISOU  412  O   PHE A  62     4314   1997   2828    661    445    155  A    O  
ATOM    413  CB  PHE A  62      35.658   4.670  -0.145  1.00 26.32      A    C  
ANISOU  413  CB  PHE A  62     4137   2920   2943    767    137    492  A    C  
ATOM    414  CG  PHE A  62      36.140   4.419   1.269  1.00 32.63      A    C  
ANISOU  414  CG  PHE A  62     4630   4533   3232    870   -216    709  A    C  
ATOM    415  CD1 PHE A  62      37.230   3.630   1.555  1.00 33.63      A    C  
ANISOU  415  CD1 PHE A  62     5858   3772   3147   1672    -58    795  A    C  
ATOM    416  CD2 PHE A  62      35.436   5.012   2.345  1.00 37.31      A    C  
ANISOU  416  CD2 PHE A  62     5034   5415   3726    890   -169    627  A    C  
ATOM    417  CE1 PHE A  62      37.612   3.372   2.881  1.00 41.97      A    C  
ANISOU  417  CE1 PHE A  62     6278   6435   3233   1416   -154    386  A    C  
ATOM    418  CE2 PHE A  62      35.813   4.776   3.677  1.00 43.29      A    C  
ANISOU  418  CE2 PHE A  62     5878   7101   3469    944    182    686  A    C  
ATOM    419  CZ  PHE A  62      36.916   3.954   3.944  1.00 44.34      A    C  
ANISOU  419  CZ  PHE A  62     6078   7013   3753   1452    464    802  A    C  
ATOM    420  N   THR A  63      35.620   5.441  -3.126  1.00 21.84      A    N  
ANISOU  420  N   THR A  63     3766   1837   2693    633     30    124  A    N  
ATOM    421  CA  THR A  63      34.821   5.554  -4.371  1.00 23.45      A    C  
ANISOU  421  CA  THR A  63     3809   2263   2837    493     48    254  A    C  
ATOM    422  C   THR A  63      35.543   4.876  -5.522  1.00 24.59      A    C  
ANISOU  422  C   THR A  63     4074   2375   2892    400    254    243  A    C  
ATOM    423  O   THR A  63      34.926   4.121  -6.285  1.00 26.03      A    O  
ANISOU  423  O   THR A  63     4481   2407   3002    224    573    144  A    O  
ATOM    424  CB  THR A  63      34.465   7.026  -4.671  1.00 21.38      A    C  
ANISOU  424  CB  THR A  63     3063   2292   2766    492     67    151  A    C  
ATOM    425  CG2 THR A  63      33.589   7.151  -5.923  1.00 21.50      A    C  
ANISOU  425  CG2 THR A  63     3487   2201   2478    330    135    239  A    C  
ATOM    426  OG1 THR A  63      33.719   7.525  -3.568  1.00 21.19      A    O  
ANISOU  426  OG1 THR A  63     3574   2117   2360    352    322    372  A    O  
ATOM    427  N  ASER A  64      36.842   5.126  -5.640  0.66 24.51      A    N  
ANISOU  427  N  ASER A  64     3885   2553   2873    613    242    -68  A    N  
ATOM    428  N  BSER A  64      36.842   5.142  -5.636  0.34 25.58      A    N  
ANISOU  428  N  BSER A  64     3982   2656   3078    575    300    -53  A    N  
ATOM    429  CA ASER A  64      37.649   4.544  -6.724  0.66 25.75      A    C  
ANISOU  429  CA ASER A  64     4085   2983   2712    583    359     10  A    C  
ATOM    430  CA BSER A  64      37.686   4.570  -6.686  0.34 27.33      A    C  
ANISOU  430  CA BSER A  64     4206   3011   3164    681    409   -107  A    C  
ATOM    431  C  ASER A  64      37.645   3.033  -6.654  0.66 29.64      A    C  
ANISOU  431  C  ASER A  64     4753   3028   3478    523    571   -515  A    C  
ATOM    432  C  BSER A  64      37.754   3.048  -6.637  0.34 29.94      A    C  
ANISOU  432  C  BSER A  64     4689   3034   3651    613    539   -363  A    C  
ATOM    433  O  ASER A  64      37.645   2.375  -7.683  0.66 35.77      A    O  
ANISOU  433  O  ASER A  64     5345   3986   4259      2    721  -1378  A    O  
ATOM    434  O  BSER A  64      37.956   2.407  -7.663  0.34 33.71      A    O  
ANISOU  434  O  BSER A  64     4901   3793   4112    434    872   -874  A    O  
ATOM    435  CB ASER A  64      39.089   5.045  -6.666  0.66 26.64      A    C  
ANISOU  435  CB ASER A  64     4073   3062   2984    626    349     45  A    C  
ATOM    436  CB BSER A  64      39.098   5.136  -6.573  0.34 27.47      A    C  
ANISOU  436  CB BSER A  64     4111   3113   3212    827    509   -243  A    C  
ATOM    437  OG ASER A  64      39.769   4.517  -5.545  0.66 25.72      A    O  
ANISOU  437  OG ASER A  64     3633   2639   3498    717    -77   -271  A    O  
ATOM    438  OG BSER A  64      39.918   4.647  -7.616  0.34 28.43      A    O  
ANISOU  438  OG BSER A  64     4191   2933   3676   1205    389   -719  A    O  
ATOM    439  N   LEU A  65      37.614   2.483  -5.439  1.00 30.00      A    N  
ANISOU  439  N   LEU A  65     4887   2577   3933    912    191     13  A    N  
ATOM    440  CA  LEU A  65      37.560   1.025  -5.239  1.00 32.85      A    C  
ANISOU  440  CA  LEU A  65     5076   2603   4802    923    611   -300  A    C  
ATOM    441  C   LEU A  65      36.152   0.444  -5.370  1.00 33.17      A    C  
ANISOU  441  C   LEU A  65     5461   2702   4440    794    382   -125  A    C  
ATOM    442  O   LEU A  65      36.011  -0.759  -5.335  1.00 40.29      A    O  
ANISOU  442  O   LEU A  65     6839   2604   5862    939    912   -843  A    O  
ATOM    443  CB  LEU A  65      38.136   0.680  -3.854  1.00 35.17      A    C  
ANISOU  443  CB  LEU A  65     5150   2718   5493   1374    263    186  A    C  
ATOM    444  CG  LEU A  65      39.641   0.909  -3.661  1.00 40.58      A    C  
ANISOU  444  CG  LEU A  65     5470   3656   6290    955    225   -128  A    C  
ATOM    445  CD1 LEU A  65      40.034   1.003  -2.190  1.00 42.07      A    C  
ANISOU  445  CD1 LEU A  65     5736   3936   6309   1139      3    280  A    C  
ATOM    446  CD2 LEU A  65      40.411  -0.217  -4.331  1.00 45.46      A    C  
ANISOU  446  CD2 LEU A  65     6115   4142   7013   1033    291   -952  A    C  
ATOM    447  N   GLY A  66      35.111   1.276  -5.496  1.00 31.64      A    N  
ANISOU  447  N   GLY A  66     5217   2902   3902    843    730   -292  A    N  
ATOM    448  CA  GLY A  66      33.717   0.794  -5.582  1.00 30.63      A    C  
ANISOU  448  CA  GLY A  66     5262   2548   3826    411    600   -258  A    C  
ATOM    449  C   GLY A  66      33.151   0.321  -4.253  1.00 31.99      A    C  
ANISOU  449  C   GLY A  66     5333   2259   4560   -101    649    262  A    C  
ATOM    450  O   GLY A  66      32.190  -0.455  -4.231  1.00 35.04      A    O  
ANISOU  450  O   GLY A  66     5770   2312   5231   -449   1286      6  A    O  
ATOM    451  N   LEU A  67      33.742   0.777  -3.148  1.00 31.97      A    N  
ANISOU  451  N   LEU A  67     5560   2403   4184    401    678    365  A    N  
ATOM    452  CA  LEU A  67      33.277   0.422  -1.778  1.00 32.14      A    C  
ANISOU  452  CA  LEU A  67     5197   2532   4482    362    753    437  A    C  
ATOM    453  C   LEU A  67      32.176   1.406  -1.424  1.00 30.23      A    C  
ANISOU  453  C   LEU A  67     4848   2734   3902    365    555    599  A    C  
ATOM    454  O   LEU A  67      32.412   2.424  -0.767  1.00 30.48      A    O  
ANISOU  454  O   LEU A  67     4840   2884   3854    517     -4    624  A    O  
ATOM    455  CB  LEU A  67      34.415   0.504  -0.761  1.00 34.51      A    C  
ANISOU  455  CB  LEU A  67     5648   2643   4821    503    251    928  A    C  
ATOM    456  CG  LEU A  67      35.571  -0.462  -0.995  1.00 40.76      A    C  
ANISOU  456  CG  LEU A  67     5631   3796   6060    526     64    379  A    C  
ATOM    457  CD1 LEU A  67      36.695  -0.217   0.012  1.00 46.73      A    C  
ANISOU  457  CD1 LEU A  67     6331   4868   6557    191   -462    209  A    C  
ATOM    458  CD2 LEU A  67      35.082  -1.905  -0.930  1.00 45.27      A    C  
ANISOU  458  CD2 LEU A  67     6450   3796   6951    320   -498   1018  A    C  
ATOM    459  N   LEU A  68      30.978   1.090  -1.908  1.00 30.18      A    N  
ANISOU  459  N   LEU A  68     4999   2472   3993    418    281    711  A    N  
ATOM    460  CA  LEU A  68      29.849   1.997  -1.900  1.00 31.19      A    C  
ANISOU  460  CA  LEU A  68     5106   2895   3848    682    588    405  A    C  
ATOM    461  C   LEU A  68      28.591   1.279  -1.470  1.00 31.64      A    C  
ANISOU  461  C   LEU A  68     5280   2501   4240    320    259    292  A    C  
ATOM    462  O   LEU A  68      28.446   0.110  -1.748  1.00 34.65      A    O  
ANISOU  462  O   LEU A  68     5823   2521   4821    305    461     14  A    O  
ATOM    463  CB  LEU A  68      29.621   2.544  -3.306  1.00 32.67      A    C  
ANISOU  463  CB  LEU A  68     5318   3212   3881    430     59    394  A    C  
ATOM    464  CG  LEU A  68      30.743   3.411  -3.883  1.00 31.83      A    C  
ANISOU  464  CG  LEU A  68     4578   3809   3707    245    -35    143  A    C  
ATOM    465  CD1 LEU A  68      30.523   3.587  -5.364  1.00 32.95      A    C  
ANISOU  465  CD1 LEU A  68     5294   3497   3726    -28    327    433  A    C  
ATOM    466  CD2 LEU A  68      30.830   4.774  -3.211  1.00 31.88      A    C  
ANISOU  466  CD2 LEU A  68     5083   3409   3619    364    106    640  A    C  
ATOM    467  N   PRO A  69      27.665   1.988  -0.788  1.00 33.85      A    N  
ANISOU  467  N   PRO A  69     4905   3205   4751    371    402    690  A    N  
ATOM    468  CA  PRO A  69      26.348   1.393  -0.559  1.00 36.99      A    C  
ANISOU  468  CA  PRO A  69     5180   3456   5416     30    351    808  A    C  
ATOM    469  C   PRO A  69      25.628   1.161  -1.900  1.00 38.34      A    C  
ANISOU  469  C   PRO A  69     5539   3444   5581   -382     24    542  A    C  
ATOM    470  O   PRO A  69      25.935   1.834  -2.896  1.00 38.68      A    O  
ANISOU  470  O   PRO A  69     5364   3889   5440   -374    170    661  A    O  
ATOM    471  CB  PRO A  69      25.633   2.438   0.302  1.00 35.67      A    C  
ANISOU  471  CB  PRO A  69     4759   3571   5222   -168    300    711  A    C  
ATOM    472  CG  PRO A  69      26.250   3.721  -0.094  1.00 31.36      A    C  
ANISOU  472  CG  PRO A  69     4472   2758   4683    453    322    545  A    C  
ATOM    473  CD  PRO A  69      27.695   3.406  -0.413  1.00 32.53      A    C  
ANISOU  473  CD  PRO A  69     4590   3171   4597    196    406    430  A    C  
ATOM    474  N   ARG A  70      24.699   0.212  -1.940  1.00 43.90      A    N  
ANISOU  474  N   ARG A  70     6616   2941   7121   -585    -63    751  A    N  
ATOM    475  CA  ARG A  70      24.025  -0.111  -3.195  1.00 52.05      A    C  
ANISOU  475  CA  ARG A  70     7398   4738   7639   -451   -335     64  A    C  
ATOM    476  C   ARG A  70      23.153   1.072  -3.628  1.00 52.73      A    C  
ANISOU  476  C   ARG A  70     6951   5943   7138     41    177    483  A    C  
ATOM    477  O   ARG A  70      22.455   1.670  -2.802  1.00 56.26      A    O  
ANISOU  477  O   ARG A  70     7546   6621   7208   1442    -88    463  A    O  
ATOM    478  CB  ARG A  70      23.186  -1.387  -3.061  1.00 63.54      A    C  
ANISOU  478  CB  ARG A  70     8036   6090  10015  -1659    204    257  A    C  
ATOM    479  CG  ARG A  70      22.764  -1.989  -4.407  1.00 73.33      A    C  
ANISOU  479  CG  ARG A  70     9678   7421  10763  -1482    300   -315  A    C  
ATOM    480  CD  ARG A  70      21.959  -3.282  -4.254  1.00 78.92      A    C  
ANISOU  480  CD  ARG A  70    10898   6969  12119  -1711    181   -418  A    C  
ATOM    481  NE  ARG A  70      22.795  -4.405  -3.799  1.00 86.22      A    N  
ANISOU  481  NE  ARG A  70    11267   8572  12918   -820    683      7  A    N  
ATOM    482  CZ  ARG A  70      22.741  -5.016  -2.606  1.00 95.91      A    C  
ANISOU  482  CZ  ARG A  70    12386  11040  13015     79   1050    866  A    C  
ATOM    483  NH1 ARG A  70      21.871  -4.654  -1.658  1.00103.42      A    N  
ANISOU  483  NH1 ARG A  70    12597  13195  13503   -242   1519   1009  A    N  
ATOM    484  NH2 ARG A  70      23.578  -6.026  -2.356  1.00 94.77      A    N  
ANISOU  484  NH2 ARG A  70    12712  11304  11991    613   1188    905  A    N  
ATOM    485  N   ALA A  71      23.227   1.434  -4.905  1.00 49.83      A    N  
ANISOU  485  N   ALA A  71     6019   6019   6893   -280    447    692  A    N  
ATOM    486  CA  ALA A  71      22.410   2.525  -5.437  1.00 54.96      A    C  
ANISOU  486  CA  ALA A  71     6960   6450   7470    268    165    357  A    C  
ATOM    487  C   ALA A  71      21.100   1.910  -5.921  1.00 60.38      A    C  
ANISOU  487  C   ALA A  71     7518   7006   8415    238  -1059    403  A    C  
ATOM    488  O   ALA A  71      20.969   1.554  -7.089  1.00 65.67      A    O  
ANISOU  488  O   ALA A  71     8781   8157   8011  -1046    189    855  A    O  
ATOM    489  CB  ALA A  71      23.146   3.259  -6.557  1.00 52.94      A    C  
ANISOU  489  CB  ALA A  71     6909   5145   8060    196    134    436  A    C  
ATOM    490  N   ARG A  72      20.148   1.771  -4.993  1.00 64.92      A    N  
ANISOU  490  N   ARG A  72     8236   7897   8530    -12  -1572   1279  A    N  
ATOM    491  CA  ARG A  72      18.869   1.073  -5.238  1.00 73.75      A    C  
ANISOU  491  CA  ARG A  72     8938   8941  10141   -707  -1903   1053  A    C  
ATOM    492  C   ARG A  72      17.901   1.787  -6.201  1.00 71.77      A    C  
ANISOU  492  C   ARG A  72     8441   7838  10987  -1248  -2782    155  A    C  
ATOM    493  O   ARG A  72      17.035   1.131  -6.796  1.00 77.74      A    O  
ANISOU  493  O   ARG A  72     9173   5879  14483  -1817  -2731   -994  A    O  
ATOM    494  CB  ARG A  72      18.140   0.812  -3.914  1.00 82.29      A    C  
ANISOU  494  CB  ARG A  72    10092  10381  10792   -692  -1243   1420  A    C  
ATOM    495  CG  ARG A  72      18.905  -0.091  -2.959  1.00 88.65      A    C  
ANISOU  495  CG  ARG A  72    11358  10802  11522   -608  -1669   1738  A    C  
ATOM    496  CD  ARG A  72      18.023  -0.641  -1.849  1.00 96.05      A    C  
ANISOU  496  CD  ARG A  72    12333  11908  12251  -1423  -1158   1744  A    C  
ATOM    497  NE  ARG A  72      18.722  -1.678  -1.082  1.00103.13      A    N  
ANISOU  497  NE  ARG A  72    13608  11901  13675  -1707  -1349   2492  A    N  
ATOM    498  CZ  ARG A  72      19.585  -1.467  -0.081  1.00105.96      A    C  
ANISOU  498  CZ  ARG A  72    14155  12605  13499  -1241  -1508   3179  A    C  
ATOM    499  NH1 ARG A  72      19.897  -0.236   0.338  1.00109.19      A    N  
ANISOU  499  NH1 ARG A  72    14373  12599  14515  -1823  -1528   3343  A    N  
ATOM    500  NH2 ARG A  72      20.150  -2.512   0.519  1.00106.81      A    N  
ANISOU  500  NH2 ARG A  72    14142  12660  13779  -1159  -1105   3523  A    N  
ATOM    501  N   PHE A  73      18.033   3.110  -6.341  1.00 69.46      A    N  
ANISOU  501  N   PHE A  73     9052   7670   9670   -894  -2095    220  A    N  
ATOM    502  CA  PHE A  73      17.153   3.912  -7.225  1.00 63.92      A    C  
ANISOU  502  CA  PHE A  73     9052   6369   8863  -1177  -1246    104  A    C  
ATOM    503  C   PHE A  73      17.421   3.652  -8.727  1.00 61.01      A    C  
ANISOU  503  C   PHE A  73     8623   5970   8588  -1732  -1359    -11  A    C  
ATOM    504  O   PHE A  73      18.564   3.770  -9.184  1.00 63.88      A    O  
ANISOU  504  O   PHE A  73     9027   6541   8701  -2612   -816  -1058  A    O  
ATOM    505  CB  PHE A  73      17.315   5.414  -6.918  1.00 60.60      A    C  
ANISOU  505  CB  PHE A  73     9111   5946   7964   -383  -1148    302  A    C  
ATOM    506  CG  PHE A  73      16.413   6.300  -7.737  1.00 54.40      A    C  
ANISOU  506  CG  PHE A  73     7755   4874   8041   -784   -447    306  A    C  
ATOM    507  CD1 PHE A  73      15.093   6.534  -7.342  1.00 48.66      A    C  
ANISOU  507  CD1 PHE A  73     8340   3927   6222    -55   -289   -242  A    C  
ATOM    508  CD2 PHE A  73      16.864   6.869  -8.939  1.00 46.50      A    C  
ANISOU  508  CD2 PHE A  73     5947   4204   7517   -622  -1170   -134  A    C  
ATOM    509  CE1 PHE A  73      14.252   7.324  -8.113  1.00 44.00      A    C  
ANISOU  509  CE1 PHE A  73     6877   4071   5770    -94   -509  -1062  A    C  
ATOM    510  CE2 PHE A  73      16.042   7.673  -9.688  1.00 44.02      A    C  
ANISOU  510  CE2 PHE A  73     6787   4137   5802  -1288  -1389    218  A    C  
ATOM    511  CZ  PHE A  73      14.728   7.913  -9.275  1.00 46.20      A    C  
ANISOU  511  CZ  PHE A  73     7020   4199   6335   -856   -702    -85  A    C  
ATOM    512  N   GLN A  74      16.374   3.308  -9.484  1.00 57.27      A    N  
ANISOU  512  N   GLN A  74     7808   5769   8181  -1750   -811    395  A    N  
ATOM    513  CA  GLN A  74      16.483   3.103 -10.936  1.00 56.33      A    C  
ANISOU  513  CA  GLN A  74     7449   5747   8207  -1179  -1202    -78  A    C  
ATOM    514  C   GLN A  74      15.999   4.370 -11.607  1.00 49.86      A    C  
ANISOU  514  C   GLN A  74     6139   5885   6918  -1037   -731   -198  A    C  
ATOM    515  O   GLN A  74      14.864   4.797 -11.360  1.00 52.42      A    O  
ANISOU  515  O   GLN A  74     6517   5415   7984   -516  -1088   -287  A    O  
ATOM    516  CB  GLN A  74      15.592   1.950 -11.400  1.00 62.55      A    C  
ANISOU  516  CB  GLN A  74     8964   5658   9142  -1416   -473  -1131  A    C  
ATOM    517  CG  GLN A  74      15.906   0.583 -10.821  1.00 71.24      A    C  
ANISOU  517  CG  GLN A  74    10510   6571   9987   -505   -167   -452  A    C  
ATOM    518  CD  GLN A  74      14.801  -0.413 -11.154  1.00 77.53      A    C  
ANISOU  518  CD  GLN A  74    11875   7225  10357  -1205   -377   -967  A    C  
ATOM    519  NE2 GLN A  74      14.307  -1.120 -10.146  1.00 84.77      A    N  
ANISOU  519  NE2 GLN A  74    12885   8823  10498  -1174    301     58  A    N  
ATOM    520  OE1 GLN A  74      14.383  -0.522 -12.305  1.00 90.18      A    O  
ANISOU  520  OE1 GLN A  74    14276   9189  10798    -67  -1328  -1718  A    O  
ATOM    521  N   ASP A  75      16.834   4.971 -12.455  1.00 45.39      A    N  
ANISOU  521  N   ASP A  75     4783   5140   7324    -70   -831     29  A    N  
ATOM    522  CA  ASP A  75      16.455   6.210 -13.127  1.00 37.91      A    C  
ANISOU  522  CA  ASP A  75     4668   4970   4763   -818   -506   -275  A    C  
ATOM    523  C   ASP A  75      15.265   5.947 -14.037  1.00 39.06      A    C  
ANISOU  523  C   ASP A  75     4889   4099   5854   -909   -682  -1322  A    C  
ATOM    524  O   ASP A  75      15.303   5.084 -14.881  1.00 40.69      A    O  
ANISOU  524  O   ASP A  75     4476   4789   6195   -765  -1221  -2109  A    O  
ATOM    525  CB  ASP A  75      17.625   6.808 -13.925  1.00 37.38      A    C  
ANISOU  525  CB  ASP A  75     4629   4591   4982  -1083   -565   -649  A    C  
ATOM    526  CG  ASP A  75      18.832   7.161 -13.051  1.00 34.42      A    C  
ANISOU  526  CG  ASP A  75     4175   4397   4503   -708   -407   -403  A    C  
ATOM    527  OD1 ASP A  75      18.635   7.423 -11.821  1.00 34.04      A    O  
ANISOU  527  OD1 ASP A  75     4854   3607   4470   -955   -758  -1143  A    O  
ATOM    528  OD2 ASP A  75      19.986   7.170 -13.601  1.00 29.64      A    O  
ANISOU  528  OD2 ASP A  75     4053   2842   4364   -393   -460   -867  A    O  
ATOM    529  N   SER A  76      14.194   6.695 -13.857  1.00 42.73      A    N  
ANISOU  529  N   SER A  76     5130   4842   6260   -614   -590   -859  A    N  
ATOM    530  CA  SER A  76      13.094   6.617 -14.800  1.00 40.66      A    C  
ANISOU  530  CA  SER A  76     5049   4514   5884   -957   -267   -581  A    C  
ATOM    531  C   SER A  76      13.322   7.546 -15.981  1.00 33.68      A    C  
ANISOU  531  C   SER A  76     3746   3836   5213   -666   -559   -869  A    C  
ATOM    532  O   SER A  76      14.166   8.481 -15.940  1.00 36.45      A    O  
ANISOU  532  O   SER A  76     3327   4136   6386   -505   -151   -995  A    O  
ATOM    533  CB  SER A  76      11.782   6.962 -14.114  1.00 44.52      A    C  
ANISOU  533  CB  SER A  76     6205   4571   6136   -881    907   -305  A    C  
ATOM    534  OG  SER A  76      11.685   8.327 -13.895  1.00 45.23      A    O  
ANISOU  534  OG  SER A  76     7617   4300   5269    -75   1557   -374  A    O  
ATOM    535  N   ASP A  77      12.515   7.312 -17.003  1.00 32.94      A    N  
ANISOU  535  N   ASP A  77     3626   3679   5209  -1005   -592   -973  A    N  
ATOM    536  CA  ASP A  77      12.481   8.119 -18.225  1.00 34.43      A    C  
ANISOU  536  CA  ASP A  77     3752   4068   5259  -1096   -378   -914  A    C  
ATOM    537  C   ASP A  77      12.263   9.571 -17.934  1.00 33.23      A    C  
ANISOU  537  C   ASP A  77     3890   4117   4617   -745   -265   -760  A    C  
ATOM    538  O   ASP A  77      12.783  10.404 -18.663  1.00 32.66      A    O  
ANISOU  538  O   ASP A  77     4060   4680   3666   -712   -893   -638  A    O  
ATOM    539  CB  ASP A  77      11.366   7.633 -19.213  1.00 39.97      A    C  
ANISOU  539  CB  ASP A  77     5097   4964   5123  -1082  -1014  -1492  A    C  
ATOM    540  CG  ASP A  77      11.748   6.363 -19.948  1.00 47.08      A    C  
ANISOU  540  CG  ASP A  77     5697   5619   6571   -815   -714  -1851  A    C  
ATOM    541  OD1 ASP A  77      12.860   5.843 -19.753  1.00 54.15      A    O  
ANISOU  541  OD1 ASP A  77     6918   6085   7571   -261   -808  -1061  A    O  
ATOM    542  OD2 ASP A  77      10.934   5.863 -20.738  1.00 57.63      A    O  
ANISOU  542  OD2 ASP A  77     6276   7234   8386  -1260  -1294  -2188  A    O  
ATOM    543  N   MET A  78      11.526   9.899 -16.862  1.00 29.18      A    N  
ANISOU  543  N   MET A  78     2606   3467   5012   -795   -253   -451  A    N  
ATOM    544  CA  MET A  78      11.196  11.299 -16.642  1.00 30.70      A    C  
ANISOU  544  CA  MET A  78     3041   3655   4967   -611   -437   -612  A    C  
ATOM    545  C   MET A  78      12.417  12.120 -16.192  1.00 26.48      A    C  
ANISOU  545  C   MET A  78     2675   3321   4065   -306   -479   -433  A    C  
ATOM    546  O   MET A  78      12.390  13.342 -16.255  1.00 27.28      A    O  
ANISOU  546  O   MET A  78     2499   3464   4402    -75   -587   -293  A    O  
ATOM    547  CB  MET A  78       9.962  11.503 -15.776  1.00 37.48      A    C  
ANISOU  547  CB  MET A  78     4594   4242   5402    147    473   -605  A    C  
ATOM    548  CG  MET A  78       9.946  11.049 -14.353  1.00 41.95      A    C  
ANISOU  548  CG  MET A  78     4846   5251   5841    371    -60     47  A    C  
ATOM    549  SD  MET A  78       8.205  11.107 -13.787  1.00 44.36      A    S  
ANISOU  549  SD  MET A  78     4947   4926   6978   -732    927   -522  A    S  
ATOM    550  CE  MET A  78       7.991  12.890 -13.780  1.00 38.48      A    C  
ANISOU  550  CE  MET A  78     4741   4700   5176   -813    694  -1169  A    C  
ATOM    551  N   LEU A  79      13.502  11.433 -15.815  1.00 24.07      A    N  
ANISOU  551  N   LEU A  79     2417   3109   3618   -197   -103   -758  A    N  
ATOM    552  CA  LEU A  79      14.740  12.120 -15.438  1.00 22.49      A    C  
ANISOU  552  CA  LEU A  79     2557   2678   3309   -293    -71   -623  A    C  
ATOM    553  C   LEU A  79      15.733  12.389 -16.581  1.00 21.38      A    C  
ANISOU  553  C   LEU A  79     2657   2540   2925   -178   -195   -760  A    C  
ATOM    554  O   LEU A  79      16.727  13.101 -16.399  1.00 20.81      A    O  
ANISOU  554  O   LEU A  79     2666   2577   2663   -297    -81   -572  A    O  
ATOM    555  CB  LEU A  79      15.406  11.392 -14.292  1.00 22.67      A    C  
ANISOU  555  CB  LEU A  79     2463   2796   3353   -288     24   -500  A    C  
ATOM    556  CG  LEU A  79      14.666  11.371 -12.939  1.00 23.77      A    C  
ANISOU  556  CG  LEU A  79     2760   2902   3368     28    197   -371  A    C  
ATOM    557  CD1 LEU A  79      15.536  10.730 -11.871  1.00 27.00      A    C  
ANISOU  557  CD1 LEU A  79     3357   3378   3523   -229   -163   -292  A    C  
ATOM    558  CD2 LEU A  79      14.227  12.753 -12.496  1.00 25.47      A    C  
ANISOU  558  CD2 LEU A  79     3733   2699   3243   -236    -38   -535  A    C  
ATOM    559  N   GLU A  80      15.478  11.814 -17.749  1.00 21.92      A    N  
ANISOU  559  N   GLU A  80     2660   2703   2962    -88   -439   -800  A    N  
ATOM    560  CA  GLU A  80      16.371  11.958 -18.881  1.00 22.85      A    C  
ANISOU  560  CA  GLU A  80     2767   3141   2771     26   -472   -770  A    C  
ATOM    561  C   GLU A  80      16.355  13.363 -19.456  1.00 22.27      A    C  
ANISOU  561  C   GLU A  80     2587   3269   2605     49   -315   -838  A    C  
ATOM    562  O   GLU A  80      15.295  13.938 -19.679  1.00 25.22      A    O  
ANISOU  562  O   GLU A  80     2725   3623   3234    208   -506   -793  A    O  
ATOM    563  CB  GLU A  80      15.973  10.952 -19.948  1.00 29.10      A    C  
ANISOU  563  CB  GLU A  80     3829   4037   3190   -420   -599  -1209  A    C  
ATOM    564  CG  GLU A  80      16.943  10.924 -21.125  1.00 36.17      A    C  
ANISOU  564  CG  GLU A  80     4932   4829   3981   -381    -65  -1278  A    C  
ATOM    565  CD  GLU A  80      16.572   9.908 -22.172  1.00 41.54      A    C  
ANISOU  565  CD  GLU A  80     6121   5460   4199   -666   -286  -1703  A    C  
ATOM    566  OE1 GLU A  80      16.307   8.738 -21.814  1.00 51.91      A    O  
ANISOU  566  OE1 GLU A  80     8914   4595   6214   -755    -25  -3024  A    O  
ATOM    567  OE2 GLU A  80      16.540  10.301 -23.351  1.00 49.78      A    O  
ANISOU  567  OE2 GLU A  80     8488   6433   3993   -976   -655  -2194  A    O  
ATOM    568  N   VAL A  81      17.536  13.895 -19.743  1.00 20.71      A    N  
ANISOU  568  N   VAL A  81     2465   2922   2480    244   -320   -724  A    N  
ATOM    569  CA  VAL A  81      17.694  15.211 -20.363  1.00 20.76      A    C  
ANISOU  569  CA  VAL A  81     2497   2992   2397    498   -241   -493  A    C  
ATOM    570  C   VAL A  81      18.632  15.089 -21.543  1.00 21.04      A    C  
ANISOU  570  C   VAL A  81     2781   2991   2221    509   -291   -580  A    C  
ATOM    571  O   VAL A  81      19.685  14.466 -21.434  1.00 23.25      A    O  
ANISOU  571  O   VAL A  81     2893   3545   2392    815   -155   -320  A    O  
ATOM    572  CB  VAL A  81      18.296  16.211 -19.357  1.00 21.91      A    C  
ANISOU  572  CB  VAL A  81     2937   2767   2618    125     69   -536  A    C  
ATOM    573  CG1 VAL A  81      18.499  17.559 -19.995  1.00 22.32      A    C  
ANISOU  573  CG1 VAL A  81     3319   2864   2297     83     17   -681  A    C  
ATOM    574  CG2 VAL A  81      17.383  16.324 -18.120  1.00 22.63      A    C  
ANISOU  574  CG2 VAL A  81     2943   2910   2743     32     55   -614  A    C  
ATOM    575  N   ARG A  82      18.253  15.717 -22.646  1.00 22.41      A    N  
ANISOU  575  N   ARG A  82     2999   3067   2446    402   -471   -515  A    N  
ATOM    576  CA  ARG A  82      19.098  15.823 -23.841  1.00 22.90      A    C  
ANISOU  576  CA  ARG A  82     3324   3132   2242    486   -437   -691  A    C  
ATOM    577  C   ARG A  82      19.545  17.271 -23.990  1.00 21.53      A    C  
ANISOU  577  C   ARG A  82     2937   3108   2132    563   -443   -392  A    C  
ATOM    578  O   ARG A  82      18.723  18.152 -24.261  1.00 23.28      A    O  
ANISOU  578  O   ARG A  82     2715   3449   2679    745   -684   -242  A    O  
ATOM    579  CB  ARG A  82      18.329  15.341 -25.091  1.00 27.22      A    C  
ANISOU  579  CB  ARG A  82     3804   3745   2793      0   -654  -1153  A    C  
ATOM    580  CG  ARG A  82      18.075  13.855 -25.029  1.00 34.31      A    C  
ANISOU  580  CG  ARG A  82     5172   4175   3689   -367   -700   -793  A    C  
ATOM    581  CD  ARG A  82      17.399  13.320 -26.286  1.00 42.47      A    C  
ANISOU  581  CD  ARG A  82     6458   4696   4982   -544  -1299  -1963  A    C  
ATOM    582  NE  ARG A  82      17.084  11.895 -26.159  1.00 55.37      A    N  
ANISOU  582  NE  ARG A  82     7980   5065   7991   -380   -343   -848  A    N  
ATOM    583  CZ  ARG A  82      17.877  10.880 -26.535  1.00 62.47      A    C  
ANISOU  583  CZ  ARG A  82     8532   5819   9385     84      3   -971  A    C  
ATOM    584  NH1 ARG A  82      19.083  11.093 -27.076  1.00 67.40      A    N  
ANISOU  584  NH1 ARG A  82     8792   7922   8895    502    361  -1112  A    N  
ATOM    585  NH2 ARG A  82      17.460   9.622 -26.362  1.00 64.62      A    N  
ANISOU  585  NH2 ARG A  82     9244   5640   9667     74   -541    189  A    N  
ATOM    586  N   VAL A  83      20.825  17.514 -23.755  1.00 21.18      A    N  
ANISOU  586  N   VAL A  83     2923   3146   1979    697   -289   -497  A    N  
ATOM    587  CA  VAL A  83      21.398  18.849 -23.813  1.00 22.72      A    C  
ANISOU  587  CA  VAL A  83     3115   3119   2398    639   -313   -905  A    C  
ATOM    588  C   VAL A  83      22.900  18.731 -24.061  1.00 22.68      A    C  
ANISOU  588  C   VAL A  83     3237   2876   2502    468   -270   -705  A    C  
ATOM    589  O   VAL A  83      23.473  17.655 -23.827  1.00 19.95      A    O  
ANISOU  589  O   VAL A  83     2931   2669   1979    554    -41   -755  A    O  
ATOM    590  CB  VAL A  83      21.055  19.590 -22.477  1.00 23.00      A    C  
ANISOU  590  CB  VAL A  83     3252   3247   2238    271   -203   -788  A    C  
ATOM    591  CG1 VAL A  83      21.754  18.980 -21.281  1.00 22.29      A    C  
ANISOU  591  CG1 VAL A  83     3098   3065   2305    614   -422  -1007  A    C  
ATOM    592  CG2 VAL A  83      21.301  21.065 -22.570  1.00 27.11      A    C  
ANISOU  592  CG2 VAL A  83     4111   3270   2918    255    -81   -920  A    C  
ATOM    593  N   LEU A  84      23.534  19.793 -24.575  1.00 22.14      A    N  
ANISOU  593  N   LEU A  84     3447   2981   1983    392   -356   -642  A    N  
ATOM    594  CA  LEU A  84      25.012  19.829 -24.785  1.00 23.41      A    C  
ANISOU  594  CA  LEU A  84     3490   3051   2352    314   -263   -493  A    C  
ATOM    595  C   LEU A  84      25.485  18.774 -25.778  1.00 24.18      A    C  
ANISOU  595  C   LEU A  84     3307   3592   2286    599     81   -489  A    C  
ATOM    596  O   LEU A  84      26.668  18.423 -25.799  1.00 27.35      A    O  
ANISOU  596  O   LEU A  84     3554   3701   3136    959     64   -422  A    O  
ATOM    597  CB  LEU A  84      25.808  19.696 -23.437  1.00 22.76      A    C  
ANISOU  597  CB  LEU A  84     2910   3220   2515     54   -203   -162  A    C  
ATOM    598  CG  LEU A  84      25.501  20.797 -22.436  1.00 22.74      A    C  
ANISOU  598  CG  LEU A  84     2958   3177   2503   -323   -194   -169  A    C  
ATOM    599  CD1 LEU A  84      26.125  20.469 -21.074  1.00 24.78      A    C  
ANISOU  599  CD1 LEU A  84     3196   3421   2795   -685   -518   -178  A    C  
ATOM    600  CD2 LEU A  84      25.984  22.151 -22.961  1.00 24.13      A    C  
ANISOU  600  CD2 LEU A  84     3219   2968   2979    -43   -171   -232  A    C  
ATOM    601  N   GLY A  85      24.578  18.300 -26.631  1.00 24.36      A    N  
ANISOU  601  N   GLY A  85     3411   3450   2392    555      1   -433  A    N  
ATOM    602  CA  GLY A  85      24.902  17.257 -27.596  1.00 26.17      A    C  
ANISOU  602  CA  GLY A  85     3969   3409   2564    716     30   -453  A    C  
ATOM    603  C   GLY A  85      24.894  15.831 -27.068  1.00 24.78      A    C  
ANISOU  603  C   GLY A  85     4007   3109   2298    740    365   -898  A    C  
ATOM    604  O   GLY A  85      25.325  14.941 -27.753  1.00 28.32      A    O  
ANISOU  604  O   GLY A  85     5025   3522   2211   1050    157  -1123  A    O  
ATOM    605  N   HIS A  86      24.372  15.625 -25.858  1.00 23.29      A    N  
ANISOU  605  N   HIS A  86     3980   2505   2361   1463    528  -1097  A    N  
ATOM    606  CA  HIS A  86      24.420  14.306 -25.199  1.00 23.51      A    C  
ANISOU  606  CA  HIS A  86     3304   2669   2960    753   -218   -625  A    C  
ATOM    607  C   HIS A  86      23.113  13.988 -24.471  1.00 23.05      A    C  
ANISOU  607  C   HIS A  86     3584   2665   2507    641     -6   -632  A    C  
ATOM    608  O   HIS A  86      22.294  14.842 -24.212  1.00 24.60      A    O  
ANISOU  608  O   HIS A  86     3416   2885   3045    734   -162   -701  A    O  
ATOM    609  CB  HIS A  86      25.599  14.257 -24.212  1.00 24.96      A    C  
ANISOU  609  CB  HIS A  86     3317   3271   2896    687   -196   -144  A    C  
ATOM    610  CG  HIS A  86      26.916  14.362 -24.901  1.00 27.60      A    C  
ANISOU  610  CG  HIS A  86     3310   4333   2843    877   -412     28  A    C  
ATOM    611  CD2 HIS A  86      27.701  15.430 -25.176  1.00 30.93      A    C  
ANISOU  611  CD2 HIS A  86     3570   4981   3199    337   -365   -185  A    C  
ATOM    612  ND1 HIS A  86      27.502  13.285 -25.521  1.00 32.51      A    N  
ANISOU  612  ND1 HIS A  86     3820   4602   3929   1393   -210    185  A    N  
ATOM    613  CE1 HIS A  86      28.621  13.672 -26.107  1.00 31.40      A    C  
ANISOU  613  CE1 HIS A  86     3570   4809   3550   1366   -193    -19  A    C  
ATOM    614  NE2 HIS A  86      28.769  14.965 -25.908  1.00 31.76      A    N  
ANISOU  614  NE2 HIS A  86     3690   4877   3501    652   -634   -293  A    N  
ATOM    615  N   LYS A  87      22.934  12.717 -24.179  1.00 24.43      A    N  
ANISOU  615  N   LYS A  87     3985   2675   2622    683    283   -735  A    N  
ATOM    616  CA  LYS A  87      21.870  12.237 -23.330  1.00 23.94      A    C  
ANISOU  616  CA  LYS A  87     3377   2954   2763    380   -124   -548  A    C  
ATOM    617  C   LYS A  87      22.422  12.131 -21.899  1.00 22.41      A    C  
ANISOU  617  C   LYS A  87     3071   2987   2455    265     78   -858  A    C  
ATOM    618  O   LYS A  87      23.532  11.612 -21.681  1.00 21.25      A    O  
ANISOU  618  O   LYS A  87     3133   2706   2234     55    279   -513  A    O  
ATOM    619  CB  LYS A  87      21.449  10.861 -23.807  1.00 29.52      A    C  
ANISOU  619  CB  LYS A  87     4237   3537   3441   -260   -319  -1016  A    C  
ATOM    620  CG  LYS A  87      20.447  10.166 -22.909  1.00 36.17      A    C  
ANISOU  620  CG  LYS A  87     4761   4625   4357   -469   -298   -701  A    C  
ATOM    621  CD  LYS A  87      19.945   8.864 -23.535  1.00 44.25      A    C  
ANISOU  621  CD  LYS A  87     5967   4455   6389   -852   -519   -765  A    C  
ATOM    622  CE  LYS A  87      20.727   7.656 -23.073  1.00 49.14      A    C  
ANISOU  622  CE  LYS A  87     6604   5453   6612   -535  -1325   -406  A    C  
ATOM    623  NZ  LYS A  87      20.057   6.392 -23.493  1.00 56.59      A    N  
ANISOU  623  NZ  LYS A  87     8279   5424   7798  -1098  -1292   -437  A    N  
ATOM    624  N   PHE A  88      21.649  12.602 -20.931  1.00 20.24      A    N  
ANISOU  624  N   PHE A  88     2558   2894   2238    449   -288   -660  A    N  
ATOM    625  CA  PHE A  88      21.991  12.454 -19.506  1.00 19.14      A    C  
ANISOU  625  CA  PHE A  88     2533   2636   2102    373     69   -520  A    C  
ATOM    626  C   PHE A  88      20.858  11.605 -18.921  1.00 20.17      A    C  
ANISOU  626  C   PHE A  88     2639   2591   2433    397    -64   -401  A    C  
ATOM    627  O   PHE A  88      19.704  12.043 -18.940  1.00 21.17      A    O  
ANISOU  627  O   PHE A  88     2458   3102   2484    395     30   -345  A    O  
ATOM    628  CB  PHE A  88      22.052  13.823 -18.868  1.00 18.35      A    C  
ANISOU  628  CB  PHE A  88     2349   2672   1950    506   -113   -546  A    C  
ATOM    629  CG  PHE A  88      23.203  14.665 -19.329  1.00 18.47      A    C  
ANISOU  629  CG  PHE A  88     2591   2369   2056    464    -74   -503  A    C  
ATOM    630  CD1 PHE A  88      23.173  15.296 -20.534  1.00 18.50      A    C  
ANISOU  630  CD1 PHE A  88     2691   2337   1999    487   -188   -634  A    C  
ATOM    631  CD2 PHE A  88      24.328  14.846 -18.537  1.00 18.49      A    C  
ANISOU  631  CD2 PHE A  88     2540   2571   1911    468    -67   -575  A    C  
ATOM    632  CE1 PHE A  88      24.244  16.076 -20.970  1.00 19.36      A    C  
ANISOU  632  CE1 PHE A  88     2830   2374   2151    361   -249   -563  A    C  
ATOM    633  CE2 PHE A  88      25.393  15.655 -18.946  1.00 18.95      A    C  
ANISOU  633  CE2 PHE A  88     2622   2483   2095    507   -271   -436  A    C  
ATOM    634  CZ  PHE A  88      25.375  16.254 -20.178  1.00 18.33      A    C  
ANISOU  634  CZ  PHE A  88     2648   2114   2201    634    -75   -411  A    C  
ATOM    635  N   ARG A  89      21.162  10.420 -18.398  1.00 19.57      A    N  
ANISOU  635  N   ARG A  89     2738   2183   2512    358   -107   -611  A    N  
ATOM    636  CA  ARG A  89      20.082   9.551 -17.969  1.00 21.53      A    C  
ANISOU  636  CA  ARG A  89     2758   2292   3128    116    -43   -947  A    C  
ATOM    637  C   ARG A  89      19.393  10.096 -16.704  1.00 21.20      A    C  
ANISOU  637  C   ARG A  89     2613   2485   2954    -87   -151   -865  A    C  
ATOM    638  O   ARG A  89      18.239   9.800 -16.462  1.00 22.13      A    O  
ANISOU  638  O   ARG A  89     2609   2708   3092    -55   -140  -1049  A    O  
ATOM    639  CB  ARG A  89      20.541   8.127 -17.797  1.00 28.45      A    C  
ANISOU  639  CB  ARG A  89     3561   2775   4471    573    153   -636  A    C  
ATOM    640  CG  ARG A  89      21.353   7.843 -16.622  1.00 33.14      A    C  
ANISOU  640  CG  ARG A  89     4176   3568   4847    372     85   -392  A    C  
ATOM    641  CD  ARG A  89      21.916   6.412 -16.683  1.00 41.60      A    C  
ANISOU  641  CD  ARG A  89     5246   3797   6762    865    460   -411  A    C  
ATOM    642  NE  ARG A  89      20.881   5.394 -16.793  1.00 56.14      A    N  
ANISOU  642  NE  ARG A  89     6845   5841   8644   -304    -68  -1186  A    N  
ATOM    643  CZ  ARG A  89      20.836   4.401 -17.689  1.00 64.70      A    C  
ANISOU  643  CZ  ARG A  89     8609   6904   9070   -205   1740  -1845  A    C  
ATOM    644  NH1 ARG A  89      21.784   4.237 -18.619  1.00 72.60      A    N  
ANISOU  644  NH1 ARG A  89     8549   7633  11401   -163   2896  -1305  A    N  
ATOM    645  NH2 ARG A  89      19.810   3.548 -17.656  1.00 66.39      A    N  
ANISOU  645  NH2 ARG A  89     8706   7109   9409   -570   1602  -1409  A    N  
ATOM    646  N   ASN A  90      20.098  10.941 -15.937  1.00 19.09      A    N  
ANISOU  646  N   ASN A  90     2212   2118   2921    -45   -151   -636  A    N  
ATOM    647  CA  ASN A  90      19.463  11.719 -14.873  1.00 18.31      A    C  
ANISOU  647  CA  ASN A  90     2397   1899   2659     90   -199   -367  A    C  
ATOM    648  C   ASN A  90      20.225  13.037 -14.808  1.00 18.13      A    C  
ANISOU  648  C   ASN A  90     2299   2016   2570    100   -114   -298  A    C  
ATOM    649  O   ASN A  90      21.348  13.108 -15.287  1.00 16.92      A    O  
ANISOU  649  O   ASN A  90     2257   1984   2188    407   -204   -368  A    O  
ATOM    650  CB  ASN A  90      19.419  10.933 -13.539  1.00 18.60      A    C  
ANISOU  650  CB  ASN A  90     2358   2006   2700    103     56   -299  A    C  
ATOM    651  CG  ASN A  90      20.771  10.862 -12.823  1.00 17.61      A    C  
ANISOU  651  CG  ASN A  90     2287   1876   2528    160    134   -162  A    C  
ATOM    652  ND2 ASN A  90      21.348   9.642 -12.721  1.00 18.90      A    N  
ANISOU  652  ND2 ASN A  90     2688   1989   2501    354    108   -103  A    N  
ATOM    653  OD1 ASN A  90      21.267  11.882 -12.336  1.00 17.98      A    O  
ANISOU  653  OD1 ASN A  90     2380   1853   2596    107    276    -97  A    O  
ATOM    654  N   PRO A  91      19.634  14.065 -14.193  1.00 17.96      A    N  
ANISOU  654  N   PRO A  91     2317   2141   2363    304   -115   -254  A    N  
ATOM    655  CA  PRO A  91      20.206  15.406 -14.255  1.00 17.66      A    C  
ANISOU  655  CA  PRO A  91     2306   2390   2015    138    -35   -443  A    C  
ATOM    656  C   PRO A  91      21.096  15.765 -13.068  1.00 15.87      A    C  
ANISOU  656  C   PRO A  91     2177   2020   1832    146     76   -369  A    C  
ATOM    657  O   PRO A  91      21.389  16.939 -12.895  1.00 18.31      A    O  
ANISOU  657  O   PRO A  91     2885   1954   2117    195    -74   -254  A    O  
ATOM    658  CB  PRO A  91      18.957  16.287 -14.271  1.00 18.35      A    C  
ANISOU  658  CB  PRO A  91     2519   2354   2098    324      0   -431  A    C  
ATOM    659  CG  PRO A  91      18.013  15.554 -13.352  1.00 18.62      A    C  
ANISOU  659  CG  PRO A  91     2342   2295   2437    332    -66   -396  A    C  
ATOM    660  CD  PRO A  91      18.273  14.085 -13.607  1.00 19.22      A    C  
ANISOU  660  CD  PRO A  91     2400   2300   2603     69   -174   -341  A    C  
ATOM    661  N   VAL A  92      21.458  14.797 -12.232  1.00 15.82      A    N  
ANISOU  661  N   VAL A  92     2166   1881   1963    152    -30   -455  A    N  
ATOM    662  CA  VAL A  92      22.197  15.086 -11.013  1.00 15.80      A    C  
ANISOU  662  CA  VAL A  92     2171   1914   1917    154    -36   -330  A    C  
ATOM    663  C   VAL A  92      23.657  14.652 -11.155  1.00 15.39      A    C  
ANISOU  663  C   VAL A  92     2077   1766   2001    -65     74   -281  A    C  
ATOM    664  O   VAL A  92      23.966  13.439 -11.201  1.00 17.49      A    O  
ANISOU  664  O   VAL A  92     2392   1974   2277    356      2   -141  A    O  
ATOM    665  CB  VAL A  92      21.547  14.358  -9.802  1.00 16.29      A    C  
ANISOU  665  CB  VAL A  92     2076   1980   2132    116     84   -216  A    C  
ATOM    666  CG1 VAL A  92      22.308  14.678  -8.508  1.00 18.12      A    C  
ANISOU  666  CG1 VAL A  92     2355   2255   2272    193    156   -549  A    C  
ATOM    667  CG2 VAL A  92      20.072  14.770  -9.690  1.00 18.51      A    C  
ANISOU  667  CG2 VAL A  92     2206   2283   2542    235    126    -32  A    C  
ATOM    668  N   GLY A  93      24.554  15.628 -11.240  1.00 14.53      A    N  
ANISOU  668  N   GLY A  93     2097   1551   1872      3      4   -252  A    N  
ATOM    669  CA  GLY A  93      25.959  15.366 -11.385  1.00 14.11      A    C  
ANISOU  669  CA  GLY A  93     2074   1562   1724     70    101   -239  A    C  
ATOM    670  C   GLY A  93      26.767  15.665 -10.150  1.00 14.04      A    C  
ANISOU  670  C   GLY A  93     2027   1520   1787    209     97   -188  A    C  
ATOM    671  O   GLY A  93      26.313  16.339  -9.238  1.00 14.13      A    O  
ANISOU  671  O   GLY A  93     1940   1890   1537    265     71   -188  A    O  
ATOM    672  N   ILE A  94      28.001  15.157 -10.161  1.00 14.64      A    N  
ANISOU  672  N   ILE A  94     1991   1706   1865    159     62   -125  A    N  
ATOM    673  CA  ILE A  94      28.987  15.511  -9.160  1.00 14.41      A    C  
ANISOU  673  CA  ILE A  94     1962   1782   1730    195     58    -74  A    C  
ATOM    674  C   ILE A  94      29.770  16.720  -9.677  1.00 14.62      A    C  
ANISOU  674  C   ILE A  94     2141   1765   1649    209     59      7  A    C  
ATOM    675  O   ILE A  94      30.329  16.707 -10.769  1.00 14.91      A    O  
ANISOU  675  O   ILE A  94     2247   2027   1389    226   -163    -46  A    O  
ATOM    676  CB  ILE A  94      29.883  14.308  -8.779  1.00 14.73      A    C  
ANISOU  676  CB  ILE A  94     2049   1900   1646    204     45     54  A    C  
ATOM    677  CG1 ILE A  94      30.965  14.694  -7.750  1.00 15.12      A    C  
ANISOU  677  CG1 ILE A  94     1999   1875   1868    146   -104     86  A    C  
ATOM    678  CG2 ILE A  94      30.590  13.694  -9.990  1.00 14.53      A    C  
ANISOU  678  CG2 ILE A  94     1931   1807   1780    340    110    -10  A    C  
ATOM    679  CD1 ILE A  94      30.383  14.995  -6.377  1.00 15.33      A    C  
ANISOU  679  CD1 ILE A  94     1992   1913   1920     37     88    298  A    C  
ATOM    680  N   ALA A  95      29.799  17.774  -8.882  1.00 14.05      A    N  
ANISOU  680  N   ALA A  95     2059   1788   1489    150      0     34  A    N  
ATOM    681  CA  ALA A  95      30.468  19.018  -9.250  1.00 13.09      A    C  
ANISOU  681  CA  ALA A  95     1809   1681   1481    318    -86     71  A    C  
ATOM    682  C   ALA A  95      31.986  18.857  -9.213  1.00 13.59      A    C  
ANISOU  682  C   ALA A  95     1798   1750   1613    129   -159    148  A    C  
ATOM    683  O   ALA A  95      32.518  17.965  -8.536  1.00 13.11      A    O  
ANISOU  683  O   ALA A  95     1945   1522   1513    351    -41     36  A    O  
ATOM    684  CB  ALA A  95      30.065  20.118  -8.303  1.00 14.26      A    C  
ANISOU  684  CB  ALA A  95     1888   1940   1589    182     71   -117  A    C  
ATOM    685  N   ALA A  96      32.660  19.729  -9.933  1.00 13.46      A    N  
ANISOU  685  N   ALA A  96     1871   1684   1558     40   -123     20  A    N  
ATOM    686  CA  ALA A  96      34.125  19.792  -9.930  1.00 13.76      A    C  
ANISOU  686  CA  ALA A  96     1814   1742   1670    222    -82     84  A    C  
ATOM    687  C   ALA A  96      34.650  19.961  -8.499  1.00 14.44      A    C  
ANISOU  687  C   ALA A  96     1782   2049   1653    357     23      6  A    C  
ATOM    688  O   ALA A  96      34.018  20.594  -7.649  1.00 14.57      A    O  
ANISOU  688  O   ALA A  96     2120   1959   1455    346    157    101  A    O  
ATOM    689  CB  ALA A  96      34.648  20.926 -10.802  1.00 14.46      A    C  
ANISOU  689  CB  ALA A  96     1817   2027   1649    139    168     74  A    C  
ATOM    690  N   GLY A  97      35.813  19.360  -8.274  1.00 14.49      A    N  
ANISOU  690  N   GLY A  97     1995   1943   1566    619      5     31  A    N  
ATOM    691  CA  GLY A  97      36.536  19.542  -7.056  1.00 14.82      A    C  
ANISOU  691  CA  GLY A  97     1941   1966   1723    358    -71     57  A    C  
ATOM    692  C   GLY A  97      36.483  18.364  -6.101  1.00 15.23      A    C  
ANISOU  692  C   GLY A  97     2150   1900   1737    360    -51     36  A    C  
ATOM    693  O   GLY A  97      37.198  18.365  -5.092  1.00 15.85      A    O  
ANISOU  693  O   GLY A  97     2088   2020   1912    728   -144     43  A    O  
ATOM    694  N   PHE A  98      35.619  17.410  -6.387  1.00 14.25      A    N  
ANISOU  694  N   PHE A  98     1915   1835   1661    403   -151     56  A    N  
ATOM    695  CA  PHE A  98      35.576  16.190  -5.603  1.00 15.17      A    C  
ANISOU  695  CA  PHE A  98     2292   2029   1440    406    -79     77  A    C  
ATOM    696  C   PHE A  98      36.603  15.224  -6.143  1.00 15.54      A    C  
ANISOU  696  C   PHE A  98     2221   1919   1763    428   -143     69  A    C  
ATOM    697  O   PHE A  98      37.495  14.776  -5.407  1.00 16.81      A    O  
ANISOU  697  O   PHE A  98     2275   2359   1751    665    -94     -7  A    O  
ATOM    698  CB  PHE A  98      34.187  15.569  -5.538  1.00 15.74      A    C  
ANISOU  698  CB  PHE A  98     2247   2015   1717    425   -202     40  A    C  
ATOM    699  CG  PHE A  98      34.172  14.309  -4.738  1.00 16.66      A    C  
ANISOU  699  CG  PHE A  98     2325   2159   1845    119    -95    251  A    C  
ATOM    700  CD1 PHE A  98      34.234  14.352  -3.360  1.00 19.08      A    C  
ANISOU  700  CD1 PHE A  98     2867   2481   1900    418    -33    586  A    C  
ATOM    701  CD2 PHE A  98      34.235  13.075  -5.376  1.00 17.63      A    C  
ANISOU  701  CD2 PHE A  98     2648   2004   2044    137     76    535  A    C  
ATOM    702  CE1 PHE A  98      34.330  13.165  -2.609  1.00 19.00      A    C  
ANISOU  702  CE1 PHE A  98     2763   2327   2129    389   -233    590  A    C  
ATOM    703  CE2 PHE A  98      34.273  11.904  -4.643  1.00 20.23      A    C  
ANISOU  703  CE2 PHE A  98     3319   2143   2224     20   -199    662  A    C  
ATOM    704  CZ  PHE A  98      34.359  11.957  -3.257  1.00 20.55      A    C  
ANISOU  704  CZ  PHE A  98     3088   2576   2141    260    -62    593  A    C  
ATOM    705  N   ASP A  99      36.465  14.881  -7.432  1.00 15.68      A    N  
ANISOU  705  N   ASP A  99     2137   2095   1723    690   -302    223  A    N  
ATOM    706  CA  ASP A  99      37.489  14.103  -8.126  1.00 16.78      A    C  
ANISOU  706  CA  ASP A  99     2388   2222   1764    400     -1     40  A    C  
ATOM    707  C   ASP A  99      38.353  15.056  -8.977  1.00 16.79      A    C  
ANISOU  707  C   ASP A  99     2133   2286   1958    312     78    -64  A    C  
ATOM    708  O   ASP A  99      38.174  15.211 -10.197  1.00 17.65      A    O  
ANISOU  708  O   ASP A  99     2581   2224   1901    370     47   -277  A    O  
ATOM    709  CB  ASP A  99      36.824  13.005  -8.947  1.00 16.99      A    C  
ANISOU  709  CB  ASP A  99     2440   2230   1782    366     58    -40  A    C  
ATOM    710  CG  ASP A  99      37.794  12.027  -9.491  1.00 17.69      A    C  
ANISOU  710  CG  ASP A  99     2504   2274   1942    356    255     36  A    C  
ATOM    711  OD1 ASP A  99      38.993  12.061  -9.137  1.00 19.36      A    O  
ANISOU  711  OD1 ASP A  99     2589   2370   2396    412     62   -394  A    O  
ATOM    712  OD2 ASP A  99      37.342  11.157 -10.283  1.00 18.90      A    O  
ANISOU  712  OD2 ASP A  99     2667   2207   2305    378    227    -71  A    O  
ATOM    713  N   LYS A 100      39.266  15.737  -8.314  1.00 15.49      A    N  
ANISOU  713  N   LYS A 100     2152   1997   1734    405     59    -34  A    N  
ATOM    714  CA  LYS A 100      40.116  16.697  -9.005  1.00 16.61      A    C  
ANISOU  714  CA  LYS A 100     2131   2202   1975    474    175      2  A    C  
ATOM    715  C   LYS A 100      41.006  16.077 -10.071  1.00 15.91      A    C  
ANISOU  715  C   LYS A 100     2353   1816   1875    375    315     37  A    C  
ATOM    716  O   LYS A 100      41.310  16.738 -11.063  1.00 16.75      A    O  
ANISOU  716  O   LYS A 100     2327   2122   1914    512    269     87  A    O  
ATOM    717  CB  LYS A 100      40.976  17.510  -8.017  1.00 17.41      A    C  
ANISOU  717  CB  LYS A 100     2272   2415   1927    408    169   -148  A    C  
ATOM    718  CG  LYS A 100      40.187  18.619  -7.308  1.00 17.72      A    C  
ANISOU  718  CG  LYS A 100     2447   2499   1785    653     89    -71  A    C  
ATOM    719  CD  LYS A 100      41.012  19.235  -6.173  1.00 20.29      A    C  
ANISOU  719  CD  LYS A 100     2517   2844   2346    634    -66   -293  A    C  
ATOM    720  CE  LYS A 100      40.379  20.449  -5.549  1.00 21.04      A    C  
ANISOU  720  CE  LYS A 100     2556   2943   2495    690     50   -215  A    C  
ATOM    721  NZ  LYS A 100      40.419  21.642  -6.436  1.00 21.84      A    N  
ANISOU  721  NZ  LYS A 100     2654   3026   2617    591    121   -139  A    N  
ATOM    722  N   HIS A 101      41.451  14.830  -9.857  1.00 16.02      A    N  
ANISOU  722  N   HIS A 101     2145   1990   1950    539    376    135  A    N  
ATOM    723  CA  HIS A 101      42.495  14.263 -10.689  1.00 17.82      A    C  
ANISOU  723  CA  HIS A 101     2262   2260   2248    585    273    -35  A    C  
ATOM    724  C   HIS A 101      42.028  13.057 -11.498  1.00 17.51      A    C  
ANISOU  724  C   HIS A 101     2573   2122   1956    645    280    154  A    C  
ATOM    725  O   HIS A 101      42.865  12.359 -12.032  1.00 18.84      A    O  
ANISOU  725  O   HIS A 101     2736   2218   2205    806    478    118  A    O  
ATOM    726  CB  HIS A 101      43.700  13.873  -9.803  1.00 18.15      A    C  
ANISOU  726  CB  HIS A 101     2235   2249   2412    635    180    144  A    C  
ATOM    727  CG  HIS A 101      43.942  14.798  -8.658  1.00 18.43      A    C  
ANISOU  727  CG  HIS A 101     2275   2329   2396    534    252     89  A    C  
ATOM    728  CD2 HIS A 101      43.845  14.587  -7.301  1.00 18.57      A    C  
ANISOU  728  CD2 HIS A 101     2377   2384   2294    444      0    117  A    C  
ATOM    729  ND1 HIS A 101      44.334  16.116  -8.828  1.00 17.52      A    N  
ANISOU  729  ND1 HIS A 101     2100   2520   2035    349    163      6  A    N  
ATOM    730  CE1 HIS A 101      44.427  16.684  -7.619  1.00 19.00      A    C  
ANISOU  730  CE1 HIS A 101     2437   2629   2151    406     54   -111  A    C  
ATOM    731  NE2 HIS A 101      44.150  15.773  -6.684  1.00 19.51      A    N  
ANISOU  731  NE2 HIS A 101     2452   2768   2192    384    -23    -16  A    N  
ATOM    732  N   GLY A 102      40.708  12.828 -11.598  1.00 16.58      A    N  
ANISOU  732  N   GLY A 102     2598   1824   1876    452    138    -62  A    N  
ATOM    733  CA  GLY A 102      40.180  11.717 -12.402  1.00 18.05      A    C  
ANISOU  733  CA  GLY A 102     2817   1926   2112    341    148   -167  A    C  
ATOM    734  C   GLY A 102      40.471  10.331 -11.880  1.00 18.35      A    C  
ANISOU  734  C   GLY A 102     2768   2072   2129    480    379    -28  A    C  
ATOM    735  O   GLY A 102      40.691   9.398 -12.654  1.00 22.56      A    O  
ANISOU  735  O   GLY A 102     3773   2540   2257    542    617   -270  A    O  
ATOM    736  N   GLU A 103      40.452  10.184 -10.557  1.00 18.53      A    N  
ANISOU  736  N   GLU A 103     2666   2190   2183    565    293      0  A    N  
ATOM    737  CA  GLU A 103      40.741   8.922  -9.892  1.00 20.03      A    C  
ANISOU  737  CA  GLU A 103     2867   2256   2488    570    234    144  A    C  
ATOM    738  C   GLU A 103      39.536   8.041  -9.577  1.00 20.25      A    C  
ANISOU  738  C   GLU A 103     2964   1957   2773    762     92    162  A    C  
ATOM    739  O   GLU A 103      39.725   6.871  -9.205  1.00 21.51      A    O  
ANISOU  739  O   GLU A 103     3352   1987   2831    936    524    410  A    O  
ATOM    740  CB  GLU A 103      41.467   9.224  -8.573  1.00 20.25      A    C  
ANISOU  740  CB  GLU A 103     2665   2505   2522    543    176    167  A    C  
ATOM    741  CG  GLU A 103      42.818   9.888  -8.780  1.00 21.48      A    C  
ANISOU  741  CG  GLU A 103     2782   2489   2889    528    202    138  A    C  
ATOM    742  CD  GLU A 103      43.411  10.354  -7.477  1.00 23.67      A    C  
ANISOU  742  CD  GLU A 103     2655   3069   3270    930   -280    139  A    C  
ATOM    743  OE1 GLU A 103      42.894  11.306  -6.869  1.00 23.45      A    O  
ANISOU  743  OE1 GLU A 103     2812   3055   3042    800    274    301  A    O  
ATOM    744  OE2 GLU A 103      44.412   9.759  -7.064  1.00 29.66      A    O  
ANISOU  744  OE2 GLU A 103     3596   3608   4066   1541   -835    273  A    O  
ATOM    745  N   ALA A 104      38.330   8.597  -9.710  1.00 18.69      A    N  
ANISOU  745  N   ALA A 104     2760   2105   2234    651     73     40  A    N  
ATOM    746  CA  ALA A 104      37.156   7.957  -9.138  1.00 20.78      A    C  
ANISOU  746  CA  ALA A 104     2995   2314   2587    729    194    226  A    C  
ATOM    747  C   ALA A 104      35.945   8.051 -10.024  1.00 19.83      A    C  
ANISOU  747  C   ALA A 104     3038   2154   2341    439    212   -143  A    C  
ATOM    748  O   ALA A 104      34.844   7.907  -9.559  1.00 20.30      A    O  
ANISOU  748  O   ALA A 104     3388   1934   2390    543    435     89  A    O  
ATOM    749  CB  ALA A 104      36.872   8.535  -7.734  1.00 20.81      A    C  
ANISOU  749  CB  ALA A 104     3068   2342   2497    770    285    384  A    C  
ATOM    750  N   VAL A 105      36.157   8.223 -11.319  1.00 19.01      A    N  
ANISOU  750  N   VAL A 105     2772   2040   2411    518    427      7  A    N  
ATOM    751  CA  VAL A 105      35.051   8.452 -12.241  1.00 19.10      A    C  
ANISOU  751  CA  VAL A 105     2903   1942   2411    307    318    -45  A    C  
ATOM    752  C   VAL A 105      34.055   7.290 -12.229  1.00 18.75      A    C  
ANISOU  752  C   VAL A 105     2817   1831   2475    493    424      0  A    C  
ATOM    753  O   VAL A 105      32.875   7.496 -12.087  1.00 18.22      A    O  
ANISOU  753  O   VAL A 105     2889   1933   2101    635    530   -112  A    O  
ATOM    754  CB  VAL A 105      35.585   8.716 -13.665  1.00 20.40      A    C  
ANISOU  754  CB  VAL A 105     3048   2301   2401    266    286   -132  A    C  
ATOM    755  CG1 VAL A 105      34.424   8.955 -14.594  1.00 20.18      A    C  
ANISOU  755  CG1 VAL A 105     3096   2168   2402    125    131    -66  A    C  
ATOM    756  CG2 VAL A 105      36.509   9.956 -13.661  1.00 20.24      A    C  
ANISOU  756  CG2 VAL A 105     3144   2042   2503    420    487   -266  A    C  
ATOM    757  N   ASP A 106      34.539   6.061 -12.357  1.00 19.37      A    N  
ANISOU  757  N   ASP A 106     3029   1766   2563    567    290    269  A    N  
ATOM    758  CA  ASP A 106      33.615   4.936 -12.431  1.00 19.48      A    C  
ANISOU  758  CA  ASP A 106     2939   1889   2573    527    293    114  A    C  
ATOM    759  C   ASP A 106      32.829   4.741 -11.152  1.00 18.66      A    C  
ANISOU  759  C   ASP A 106     2751   1616   2722    429    333   -115  A    C  
ATOM    760  O   ASP A 106      31.636   4.491 -11.197  1.00 19.91      A    O  
ANISOU  760  O   ASP A 106     2796   2316   2452    139    311   -247  A    O  
ATOM    761  CB  ASP A 106      34.357   3.666 -12.854  1.00 21.36      A    C  
ANISOU  761  CB  ASP A 106     3171   2107   2835    627    420    -92  A    C  
ATOM    762  CG  ASP A 106      34.855   3.784 -14.295  1.00 21.38      A    C  
ANISOU  762  CG  ASP A 106     3108   2261   2753    603    282     17  A    C  
ATOM    763  OD1 ASP A 106      33.998   4.019 -15.157  1.00 22.84      A    O  
ANISOU  763  OD1 ASP A 106     3321   2483   2872    103    -34    178  A    O  
ATOM    764  OD2 ASP A 106      36.066   3.740 -14.592  1.00 26.45      A    O  
ANISOU  764  OD2 ASP A 106     3180   3285   3582    465    522    566  A    O  
ATOM    765  N   GLY A 107      33.481   4.910 -10.012  1.00 19.14      A    N  
ANISOU  765  N   GLY A 107     2886   1837   2546    278    414    173  A    N  
ATOM    766  CA  GLY A 107      32.783   4.824  -8.740  1.00 20.01      A    C  
ANISOU  766  CA  GLY A 107     2762   2257   2583     90    516     46  A    C  
ATOM    767  C   GLY A 107      31.713   5.893  -8.579  1.00 19.37      A    C  
ANISOU  767  C   GLY A 107     2779   2082   2497     33    268    145  A    C  
ATOM    768  O   GLY A 107      30.664   5.622  -8.004  1.00 21.39      A    O  
ANISOU  768  O   GLY A 107     3083   2268   2776    332    858    534  A    O  
ATOM    769  N   LEU A 108      31.964   7.097  -9.126  1.00 18.18      A    N  
ANISOU  769  N   LEU A 108     2796   1888   2221    299    383     52  A    N  
ATOM    770  CA  LEU A 108      30.965   8.160  -9.075  1.00 17.60      A    C  
ANISOU  770  CA  LEU A 108     2770   1793   2124    200    224    -42  A    C  
ATOM    771  C   LEU A 108      29.734   7.822  -9.908  1.00 17.59      A    C  
ANISOU  771  C   LEU A 108     2677   1746   2259    348    195    164  A    C  
ATOM    772  O   LEU A 108      28.616   8.043  -9.454  1.00 18.22      A    O  
ANISOU  772  O   LEU A 108     2725   1967   2230    285    133   -183  A    O  
ATOM    773  CB  LEU A 108      31.570   9.500  -9.456  1.00 17.22      A    C  
ANISOU  773  CB  LEU A 108     2650   1734   2160    344    113     84  A    C  
ATOM    774  CG  LEU A 108      32.551  10.044  -8.409  1.00 17.31      A    C  
ANISOU  774  CG  LEU A 108     2603   1904   2068    428      5    103  A    C  
ATOM    775  CD1 LEU A 108      33.497  11.085  -8.956  1.00 17.35      A    C  
ANISOU  775  CD1 LEU A 108     2552   2039   1998    359     37    -90  A    C  
ATOM    776  CD2 LEU A 108      31.770  10.584  -7.231  1.00 18.34      A    C  
ANISOU  776  CD2 LEU A 108     2655   2104   2208    250     97     25  A    C  
ATOM    777  N   TYR A 109      29.919   7.208 -11.083  1.00 17.43      A    N  
ANISOU  777  N   TYR A 109     2543   1802   2278    399    274     44  A    N  
ATOM    778  CA  TYR A 109      28.740   6.687 -11.788  1.00 18.89      A    C  
ANISOU  778  CA  TYR A 109     2927   2007   2242    246    312   -201  A    C  
ATOM    779  C   TYR A 109      28.037   5.607 -10.970  1.00 20.48      A    C  
ANISOU  779  C   TYR A 109     2935   2027   2819    244    262     29  A    C  
ATOM    780  O   TYR A 109      26.816   5.557 -10.961  1.00 20.75      A    O  
ANISOU  780  O   TYR A 109     3019   2316   2548   -153    110      4  A    O  
ATOM    781  CB  TYR A 109      29.085   6.135 -13.173  1.00 19.21      A    C  
ANISOU  781  CB  TYR A 109     2969   1906   2421    516    415   -328  A    C  
ATOM    782  CG  TYR A 109      29.563   7.194 -14.143  1.00 17.53      A    C  
ANISOU  782  CG  TYR A 109     2620   1901   2140    436     58   -222  A    C  
ATOM    783  CD1 TYR A 109      28.768   8.290 -14.441  1.00 18.09      A    C  
ANISOU  783  CD1 TYR A 109     2622   1921   2329    452    118     25  A    C  
ATOM    784  CD2 TYR A 109      30.787   7.099 -14.769  1.00 19.94      A    C  
ANISOU  784  CD2 TYR A 109     2895   2168   2509    593    347     -7  A    C  
ATOM    785  CE1 TYR A 109      29.197   9.269 -15.351  1.00 17.71      A    C  
ANISOU  785  CE1 TYR A 109     2471   1960   2297    312    121     17  A    C  
ATOM    786  CE2 TYR A 109      31.223   8.064 -15.675  1.00 19.06      A    C  
ANISOU  786  CE2 TYR A 109     2663   2420   2156    567    337    -51  A    C  
ATOM    787  CZ  TYR A 109      30.431   9.156 -15.958  1.00 18.11      A    C  
ANISOU  787  CZ  TYR A 109     2918   2020   1942    371    322    -72  A    C  
ATOM    788  OH  TYR A 109      30.888  10.126 -16.822  1.00 17.90      A    O  
ANISOU  788  OH  TYR A 109     2690   2321   1789    249    506    -83  A    O  
ATOM    789  N   LYS A 110      28.806   4.749 -10.294  1.00 21.72      A    N  
ANISOU  789  N   LYS A 110     3535   1913   2801     64    108    240  A    N  
ATOM    790  CA  LYS A 110      28.200   3.704  -9.481  1.00 23.22      A    C  
ANISOU  790  CA  LYS A 110     3562   2024   3236    -35    307    188  A    C  
ATOM    791  C   LYS A 110      27.358   4.288  -8.323  1.00 22.10      A    C  
ANISOU  791  C   LYS A 110     3111   2033   3250   -197    430    292  A    C  
ATOM    792  O   LYS A 110      26.375   3.670  -7.905  1.00 24.01      A    O  
ANISOU  792  O   LYS A 110     3341   2240   3539   -354    743    415  A    O  
ATOM    793  CB  LYS A 110      29.252   2.676  -9.002  1.00 29.50      A    C  
ANISOU  793  CB  LYS A 110     4100   2945   4163    173   -404    676  A    C  
ATOM    794  CG  LYS A 110      28.626   1.516  -8.265  1.00 36.63      A    C  
ANISOU  794  CG  LYS A 110     5286   3439   5190    197     60    880  A    C  
ATOM    795  CD  LYS A 110      29.673   0.527  -7.798  1.00 46.04      A    C  
ANISOU  795  CD  LYS A 110     6815   4308   6371    894   -892   1213  A    C  
ATOM    796  CE  LYS A 110      29.127  -0.460  -6.763  1.00 49.54      A    C  
ANISOU  796  CE  LYS A 110     7761   4599   6461    598   -787   1189  A    C  
ATOM    797  NZ  LYS A 110      30.253  -1.347  -6.385  1.00 51.91      A    N  
ANISOU  797  NZ  LYS A 110     8206   5106   6408   1025  -1122   1421  A    N  
ATOM    798  N   MET A 111      27.719   5.467  -7.834  1.00 20.53      A    N  
ANISOU  798  N   MET A 111     3154   2050   2597   -240    223    360  A    N  
ATOM    799  CA  MET A 111      26.901   6.151  -6.808  1.00 21.67      A    C  
ANISOU  799  CA  MET A 111     3405   2174   2652     18    176    210  A    C  
ATOM    800  C   MET A 111      25.550   6.604  -7.315  1.00 21.63      A    C  
ANISOU  800  C   MET A 111     3181   2500   2536     31    362    120  A    C  
ATOM    801  O   MET A 111      24.674   6.931  -6.528  1.00 22.56      A    O  
ANISOU  801  O   MET A 111     2983   2526   3061    -22    420   -124  A    O  
ATOM    802  CB  MET A 111      27.581   7.416  -6.291  1.00 25.15      A    C  
ANISOU  802  CB  MET A 111     3959   2204   3391   -168   -212    456  A    C  
ATOM    803  CG  MET A 111      28.633   7.269  -5.287  1.00 29.06      A    C  
ANISOU  803  CG  MET A 111     4647   2723   3671     34   -373    133  A    C  
ATOM    804  SD  MET A 111      28.941   8.841  -4.446  1.00 24.39      A    S  
ANISOU  804  SD  MET A 111     4188   2403   2675     60   -451    299  A    S  
ATOM    805  CE  MET A 111      30.625   8.428  -4.017  1.00 27.61      A    C  
ANISOU  805  CE  MET A 111     4302   3679   2510    389     45    642  A    C  
ATOM    806  N   GLY A 112      25.391   6.685  -8.632  1.00 20.27      A    N  
ANISOU  806  N   GLY A 112     3000   2162   2540     18    484    292  A    N  
ATOM    807  CA  GLY A 112      24.133   7.091  -9.235  1.00 21.33      A    C  
ANISOU  807  CA  GLY A 112     3158   2397   2549    -13    234    110  A    C  
ATOM    808  C   GLY A 112      24.121   8.435  -9.934  1.00 19.16      A    C  
ANISOU  808  C   GLY A 112     2644   2089   2544     -1    271   -170  A    C  
ATOM    809  O   GLY A 112      23.054   8.843 -10.401  1.00 19.69      A    O  
ANISOU  809  O   GLY A 112     2652   2041   2788     97    224   -152  A    O  
ATOM    810  N   PHE A 113      25.263   9.129  -9.983  1.00 17.79      A    N  
ANISOU  810  N   PHE A 113     2545   1802   2410     72    318    -92  A    N  
ATOM    811  CA  PHE A 113      25.344  10.425 -10.669  1.00 16.80      A    C  
ANISOU  811  CA  PHE A 113     2213   1871   2298    157    351   -109  A    C  
ATOM    812  C   PHE A 113      25.099  10.218 -12.165  1.00 16.70      A    C  
ANISOU  812  C   PHE A 113     2209   1842   2292    345    403   -118  A    C  
ATOM    813  O   PHE A 113      25.623   9.272 -12.761  1.00 17.57      A    O  
ANISOU  813  O   PHE A 113     2480   1724   2473    471    131   -223  A    O  
ATOM    814  CB  PHE A 113      26.711  11.091 -10.446  1.00 16.20      A    C  
ANISOU  814  CB  PHE A 113     2400   1615   2137     81    403   -122  A    C  
ATOM    815  CG  PHE A 113      26.905  11.653  -9.064  1.00 16.72      A    C  
ANISOU  815  CG  PHE A 113     2363   1900   2089    182    391    -89  A    C  
ATOM    816  CD1 PHE A 113      26.165  12.746  -8.637  1.00 16.44      A    C  
ANISOU  816  CD1 PHE A 113     2412   1711   2119    150    302     65  A    C  
ATOM    817  CD2 PHE A 113      27.804  11.071  -8.179  1.00 17.42      A    C  
ANISOU  817  CD2 PHE A 113     2271   2062   2284    395    291   -189  A    C  
ATOM    818  CE1 PHE A 113      26.383  13.311  -7.376  1.00 16.36      A    C  
ANISOU  818  CE1 PHE A 113     2486   1656   2071    132    290     44  A    C  
ATOM    819  CE2 PHE A 113      27.998  11.601  -6.911  1.00 17.07      A    C  
ANISOU  819  CE2 PHE A 113     2493   1948   2044    446    325    250  A    C  
ATOM    820  CZ  PHE A 113      27.281  12.729  -6.500  1.00 15.95      A    C  
ANISOU  820  CZ  PHE A 113     2138   2000   1922    277    385    -32  A    C  
ATOM    821  N   GLY A 114      24.292  11.099 -12.743  1.00 17.07      A    N  
ANISOU  821  N   GLY A 114     2369   1891   2223    399    181   -194  A    N  
ATOM    822  CA  GLY A 114      24.006  11.099 -14.190  1.00 17.99      A    C  
ANISOU  822  CA  GLY A 114     2390   2179   2265    388    191   -156  A    C  
ATOM    823  C   GLY A 114      25.162  11.599 -15.057  1.00 16.95      A    C  
ANISOU  823  C   GLY A 114     2405   1891   2143    223     58   -253  A    C  
ATOM    824  O   GLY A 114      25.179  11.361 -16.267  1.00 18.94      A    O  
ANISOU  824  O   GLY A 114     2967   2020   2208    221    187   -502  A    O  
ATOM    825  N   PHE A 115      26.110  12.304 -14.445  1.00 16.11      A    N  
ANISOU  825  N   PHE A 115     2118   1912   2090    445     16   -369  A    N  
ATOM    826  CA  PHE A 115      27.289  12.792 -15.115  1.00 15.73      A    C  
ANISOU  826  CA  PHE A 115     2153   1712   2110    412   -124   -277  A    C  
ATOM    827  C   PHE A 115      28.331  13.146 -14.074  1.00 15.10      A    C  
ANISOU  827  C   PHE A 115     1947   1751   2040    352     63   -256  A    C  
ATOM    828  O   PHE A 115      28.006  13.375 -12.906  1.00 16.04      A    O  
ANISOU  828  O   PHE A 115     2142   2064   1888    362    105   -154  A    O  
ATOM    829  CB  PHE A 115      27.007  13.954 -16.087  1.00 16.06      A    C  
ANISOU  829  CB  PHE A 115     2205   1798   2097    273    -21   -230  A    C  
ATOM    830  CG  PHE A 115      26.475  15.237 -15.460  1.00 14.92      A    C  
ANISOU  830  CG  PHE A 115     1957   1680   2031    284    -56   -114  A    C  
ATOM    831  CD1 PHE A 115      25.189  15.293 -14.963  1.00 15.33      A    C  
ANISOU  831  CD1 PHE A 115     2095   1796   1933    208     -6   -374  A    C  
ATOM    832  CD2 PHE A 115      27.259  16.384 -15.445  1.00 14.20      A    C  
ANISOU  832  CD2 PHE A 115     1885   1652   1858    438    -52   -188  A    C  
ATOM    833  CE1 PHE A 115      24.679  16.469 -14.441  1.00 15.35      A    C  
ANISOU  833  CE1 PHE A 115     2141   1832   1859    247   -157   -341  A    C  
ATOM    834  CE2 PHE A 115      26.767  17.568 -14.923  1.00 14.83      A    C  
ANISOU  834  CE2 PHE A 115     2135   1651   1849    359   -130   -247  A    C  
ATOM    835  CZ  PHE A 115      25.487  17.587 -14.432  1.00 14.26      A    C  
ANISOU  835  CZ  PHE A 115     2405   1588   1424    359    -77   -253  A    C  
ATOM    836  N   VAL A 116      29.585  13.114 -14.515  1.00 15.09      A    N  
ANISOU  836  N   VAL A 116     1973   1864   1895    383    317   -138  A    N  
ATOM    837  CA  VAL A 116      30.709  13.367 -13.643  1.00 15.07      A    C  
ANISOU  837  CA  VAL A 116     2048   1930   1745    428    262   -103  A    C  
ATOM    838  C   VAL A 116      31.530  14.485 -14.228  1.00 15.12      A    C  
ANISOU  838  C   VAL A 116     2078   1899   1768    448     60     -9  A    C  
ATOM    839  O   VAL A 116      31.841  14.447 -15.408  1.00 16.05      A    O  
ANISOU  839  O   VAL A 116     2344   2081   1671    402     58    -90  A    O  
ATOM    840  CB  VAL A 116      31.576  12.099 -13.496  1.00 15.47      A    C  
ANISOU  840  CB  VAL A 116     2126   1880   1872    333    123     38  A    C  
ATOM    841  CG1 VAL A 116      32.903  12.402 -12.803  1.00 16.51      A    C  
ANISOU  841  CG1 VAL A 116     2190   2018   2064    476     27     40  A    C  
ATOM    842  CG2 VAL A 116      30.799  11.024 -12.772  1.00 16.56      A    C  
ANISOU  842  CG2 VAL A 116     2205   1862   2223    156    -10     36  A    C  
ATOM    843  N   GLU A 117      31.925  15.448 -13.404  1.00 14.63      A    N  
ANISOU  843  N   GLU A 117     2097   1930   1530    390    124    -10  A    N  
ATOM    844  CA  GLU A 117      32.868  16.492 -13.796  1.00 15.07      A    C  
ANISOU  844  CA  GLU A 117     1964   2095   1664    255    -51    -12  A    C  
ATOM    845  C   GLU A 117      34.121  16.359 -12.955  1.00 14.61      A    C  
ANISOU  845  C   GLU A 117     1913   1943   1692    137    -51   -100  A    C  
ATOM    846  O   GLU A 117      34.062  16.442 -11.724  1.00 18.15      A    O  
ANISOU  846  O   GLU A 117     2245   2936   1713    478     76    118  A    O  
ATOM    847  CB  GLU A 117      32.276  17.850 -13.601  1.00 15.43      A    C  
ANISOU  847  CB  GLU A 117     2058   2168   1633    250     -6    -69  A    C  
ATOM    848  CG  GLU A 117      33.106  18.979 -14.177  1.00 15.75      A    C  
ANISOU  848  CG  GLU A 117     2504   1887   1592    315    -31    -69  A    C  
ATOM    849  CD  GLU A 117      32.392  20.323 -14.102  1.00 15.26      A    C  
ANISOU  849  CD  GLU A 117     2249   2014   1534    421    128     78  A    C  
ATOM    850  OE1 GLU A 117      31.208  20.381 -14.519  1.00 16.58      A    O  
ANISOU  850  OE1 GLU A 117     2315   2014   1970    744    -51     76  A    O  
ATOM    851  OE2 GLU A 117      33.024  21.317 -13.679  1.00 16.65      A    O  
ANISOU  851  OE2 GLU A 117     2595   2246   1482    331   -103    -69  A    O  
ATOM    852  N   ILE A 118      35.242  16.116 -13.607  1.00 14.72      A    N  
ANISOU  852  N   ILE A 118     2144   1900   1546    251     72    -61  A    N  
ATOM    853  CA  ILE A 118      36.534  16.061 -12.940  1.00 14.71      A    C  
ANISOU  853  CA  ILE A 118     1983   1858   1748    167    145    -98  A    C  
ATOM    854  C   ILE A 118      37.239  17.409 -13.004  1.00 14.67      A    C  
ANISOU  854  C   ILE A 118     1925   1854   1793    200    144   -166  A    C  
ATOM    855  O   ILE A 118      36.859  18.281 -13.777  1.00 15.17      A    O  
ANISOU  855  O   ILE A 118     1953   2013   1798     76   -132    -87  A    O  
ATOM    856  CB  ILE A 118      37.440  14.934 -13.429  1.00 16.20      A    C  
ANISOU  856  CB  ILE A 118     2092   2109   1953    411    199     -2  A    C  
ATOM    857  CG1 ILE A 118      37.889  15.173 -14.862  1.00 18.10      A    C  
ANISOU  857  CG1 ILE A 118     2528   2507   1842    605    131   -104  A    C  
ATOM    858  CG2 ILE A 118      36.701  13.618 -13.280  1.00 17.58      A    C  
ANISOU  858  CG2 ILE A 118     2327   2005   2346    598    211   -115  A    C  
ATOM    859  CD1 ILE A 118      39.121  14.417 -15.217  1.00 19.62      A    C  
ANISOU  859  CD1 ILE A 118     2703   2737   2013    755    199    -85  A    C  
ATOM    860  N   GLY A 119      38.269  17.555 -12.174  1.00 13.75      A    N  
ANISOU  860  N   GLY A 119     1765   1875   1584    277    176     84  A    N  
ATOM    861  CA  GLY A 119      39.038  18.789 -12.122  1.00 14.40      A    C  
ANISOU  861  CA  GLY A 119     2035   1851   1585    229    191   -134  A    C  
ATOM    862  C   GLY A 119      38.675  19.662 -10.941  1.00 15.37      A    C  
ANISOU  862  C   GLY A 119     2029   2077   1734    362     74   -266  A    C  
ATOM    863  O   GLY A 119      37.952  19.198 -10.035  1.00 16.61      A    O  
ANISOU  863  O   GLY A 119     2384   2375   1548    435    -27     16  A    O  
ATOM    864  N   SER A 120      39.178  20.894 -10.907  1.00 15.22      A    N  
ANISOU  864  N   SER A 120     2237   2088   1455    278    116   -206  A    N  
ATOM    865  CA  SER A 120      39.964  21.520 -11.963  1.00 14.55      A    C  
ANISOU  865  CA  SER A 120     1890   2028   1608    411    154   -230  A    C  
ATOM    866  C   SER A 120      41.364  20.929 -12.130  1.00 14.91      A    C  
ANISOU  866  C   SER A 120     1932   2200   1533    538     87   -172  A    C  
ATOM    867  O   SER A 120      42.022  20.576 -11.146  1.00 16.21      A    O  
ANISOU  867  O   SER A 120     1909   2455   1793    598    -11    -79  A    O  
ATOM    868  CB  SER A 120      40.107  22.999 -11.691  1.00 14.86      A    C  
ANISOU  868  CB  SER A 120     1743   1992   1909    274    158    -35  A    C  
ATOM    869  OG  SER A 120      38.866  23.662 -11.659  1.00 14.47      A    O  
ANISOU  869  OG  SER A 120     1739   2034   1723    452    286    -69  A    O  
ATOM    870  N   VAL A 121      41.784  20.788 -13.386  1.00 14.35      A    N  
ANISOU  870  N   VAL A 121     1877   2055   1519    403    204    -30  A    N  
ATOM    871  CA  VAL A 121      43.109  20.270 -13.746  1.00 14.88      A    C  
ANISOU  871  CA  VAL A 121     1883   2082   1689    400    143    -24  A    C  
ATOM    872  C   VAL A 121      43.926  21.436 -14.293  1.00 15.38      A    C  
ANISOU  872  C   VAL A 121     1867   2120   1855    285    205   -274  A    C  
ATOM    873  O   VAL A 121      43.486  22.157 -15.198  1.00 17.32      A    O  
ANISOU  873  O   VAL A 121     2179   2309   2092     95    237     96  A    O  
ATOM    874  CB  VAL A 121      43.046  19.144 -14.794  1.00 16.40      A    C  
ANISOU  874  CB  VAL A 121     2139   2099   1991    421    260   -120  A    C  
ATOM    875  CG1 VAL A 121      44.447  18.502 -14.953  1.00 17.60      A    C  
ANISOU  875  CG1 VAL A 121     2269   2274   2142    579    176   -180  A    C  
ATOM    876  CG2 VAL A 121      41.946  18.113 -14.486  1.00 17.01      A    C  
ANISOU  876  CG2 VAL A 121     2111   2267   2084    437     74   -213  A    C  
ATOM    877  N   THR A 122      45.134  21.594 -13.758  1.00 15.67      A    N  
ANISOU  877  N   THR A 122     1901   2047   2006    321     14   -141  A    N  
ATOM    878  CA  THR A 122      46.085  22.619 -14.212  1.00 17.16      A    C  
ANISOU  878  CA  THR A 122     2072   2138   2308    172    197   -263  A    C  
ATOM    879  C   THR A 122      47.092  22.028 -15.188  1.00 17.61      A    C  
ANISOU  879  C   THR A 122     2165   2387   2137     77    339   -167  A    C  
ATOM    880  O   THR A 122      47.307  20.820 -15.172  1.00 18.09      A    O  
ANISOU  880  O   THR A 122     2136   2617   2120    382    623   -237  A    O  
ATOM    881  CB  THR A 122      46.821  23.265 -13.016  1.00 17.30      A    C  
ANISOU  881  CB  THR A 122     2178   2142   2251     74    138   -268  A    C  
ATOM    882  CG2 THR A 122      45.808  23.951 -12.092  1.00 18.20      A    C  
ANISOU  882  CG2 THR A 122     2263   2441   2210     73    128   -349  A    C  
ATOM    883  OG1 THR A 122      47.541  22.269 -12.286  1.00 18.01      A    O  
ANISOU  883  OG1 THR A 122     2259   2598   1985    105    153   -139  A    O  
ATOM    884  N   PRO A 123      47.690  22.859 -16.063  1.00 17.54      A    N  
ANISOU  884  N   PRO A 123     2055   2388   2218     33    475   -279  A    N  
ATOM    885  CA  PRO A 123      48.639  22.289 -17.036  1.00 18.77      A    C  
ANISOU  885  CA  PRO A 123     2386   2438   2306    325    335   -377  A    C  
ATOM    886  C   PRO A 123      49.813  21.526 -16.420  1.00 18.88      A    C  
ANISOU  886  C   PRO A 123     2194   2485   2491    310    458   -250  A    C  
ATOM    887  O   PRO A 123      50.022  20.370 -16.752  1.00 20.39      A    O  
ANISOU  887  O   PRO A 123     2378   2620   2749    267    720   -408  A    O  
ATOM    888  CB  PRO A 123      49.072  23.493 -17.848  1.00 20.03      A    C  
ANISOU  888  CB  PRO A 123     2438   2635   2536     26    374   -256  A    C  
ATOM    889  CG  PRO A 123      47.896  24.428 -17.767  1.00 20.01      A    C  
ANISOU  889  CG  PRO A 123     2476   2684   2442     87    418     10  A    C  
ATOM    890  CD  PRO A 123      47.365  24.257 -16.382  1.00 19.40      A    C  
ANISOU  890  CD  PRO A 123     2245   2573   2550    -10    536   -175  A    C  
ATOM    891  N   LYS A 124      50.514  22.154 -15.497  1.00 18.77      A    N  
ANISOU  891  N   LYS A 124     2467   2175   2489    381    306   -192  A    N  
ATOM    892  CA  LYS A 124      51.595  21.502 -14.777  1.00 19.97      A    C  
ANISOU  892  CA  LYS A 124     2417   2665   2505    526    443   -275  A    C  
ATOM    893  C   LYS A 124      51.044  21.056 -13.429  1.00 18.75      A    C  
ANISOU  893  C   LYS A 124     2249   2301   2573    357    531   -419  A    C  
ATOM    894  O   LYS A 124      50.132  21.707 -12.882  1.00 18.71      A    O  
ANISOU  894  O   LYS A 124     2102   2647   2358    536    204   -546  A    O  
ATOM    895  CB  LYS A 124      52.758  22.484 -14.576  1.00 25.90      A    C  
ANISOU  895  CB  LYS A 124     2879   3366   3594     53    446   -192  A    C  
ATOM    896  CG  LYS A 124      53.355  22.987 -15.903  1.00 29.13      A    C  
ANISOU  896  CG  LYS A 124     3075   4384   3609    -87    334    284  A    C  
ATOM    897  CD  LYS A 124      54.602  23.856 -15.775  1.00 41.78      A    C  
ANISOU  897  CD  LYS A 124     4434   5299   6140   -593   -207     76  A    C  
ATOM    898  CE  LYS A 124      54.340  25.210 -15.136  1.00 50.87      A    C  
ANISOU  898  CE  LYS A 124     6704   5428   7195   -804     24    609  A    C  
ATOM    899  NZ  LYS A 124      55.260  26.261 -15.678  1.00 58.92      A    N  
ANISOU  899  NZ  LYS A 124     7478   6234   8674  -1574     38   1351  A    N  
ATOM    900  N   PRO A 125      51.638  20.010 -12.837  1.00 20.06      A    N  
ANISOU  900  N   PRO A 125     2566   2743   2312    516    534   -149  A    N  
ATOM    901  CA  PRO A 125      51.224  19.642 -11.459  1.00 20.75      A    C  
ANISOU  901  CA  PRO A 125     2636   2916   2332    742    419   -136  A    C  
ATOM    902  C   PRO A 125      51.499  20.767 -10.502  1.00 21.29      A    C  
ANISOU  902  C   PRO A 125     2301   3020   2766    395    144   -176  A    C  
ATOM    903  O   PRO A 125      52.465  21.524 -10.684  1.00 22.17      A    O  
ANISOU  903  O   PRO A 125     2381   3215   2827    299    431   -283  A    O  
ATOM    904  CB  PRO A 125      52.101  18.416 -11.132  1.00 22.02      A    C  
ANISOU  904  CB  PRO A 125     3108   2863   2395    789     91   -102  A    C  
ATOM    905  CG  PRO A 125      52.747  17.998 -12.404  1.00 24.93      A    C  
ANISOU  905  CG  PRO A 125     3300   3403   2768    569    551    -75  A    C  
ATOM    906  CD  PRO A 125      52.714  19.135 -13.347  1.00 21.48      A    C  
ANISOU  906  CD  PRO A 125     2522   2846   2793    685    358   -242  A    C  
ATOM    907  N   GLN A 126      50.643  20.930  -9.507  1.00 21.02      A    N  
ANISOU  907  N   GLN A 126     2297   2995   2694    393    -20   -485  A    N  
ATOM    908  CA  GLN A 126      50.948  21.903  -8.476  1.00 21.44      A    C  
ANISOU  908  CA  GLN A 126     2529   3167   2451    503     -1   -443  A    C  
ATOM    909  C   GLN A 126      50.316  21.491  -7.162  1.00 20.75      A    C  
ANISOU  909  C   GLN A 126     2265   3148   2469    307     77   -557  A    C  
ATOM    910  O   GLN A 126      49.323  20.786  -7.137  1.00 20.43      A    O  
ANISOU  910  O   GLN A 126     2164   3349   2248    353    -84   -513  A    O  
ATOM    911  CB  GLN A 126      50.608  23.342  -8.888  1.00 24.01      A    C  
ANISOU  911  CB  GLN A 126     2839   3394   2888    497    153   -274  A    C  
ATOM    912  CG  GLN A 126      49.141  23.585  -9.087  1.00 21.61      A    C  
ANISOU  912  CG  GLN A 126     2282   3179   2748    251    385   -492  A    C  
ATOM    913  CD  GLN A 126      48.791  25.062  -9.375  1.00 21.82      A    C  
ANISOU  913  CD  GLN A 126     2270   3256   2761    255    611   -478  A    C  
ATOM    914  NE2 GLN A 126      47.643  25.516  -8.855  1.00 21.25      A    N  
ANISOU  914  NE2 GLN A 126     2041   3377   2655    132    603   -397  A    N  
ATOM    915  OE1 GLN A 126      49.547  25.783 -10.046  1.00 24.71      A    O  
ANISOU  915  OE1 GLN A 126     2741   3875   2769   -193    448   -364  A    O  
ATOM    916  N   GLU A 127      50.945  21.903  -6.076  1.00 21.72      A    N  
ANISOU  916  N   GLU A 127     2339   3497   2416    287    -47   -570  A    N  
ATOM    917  CA  GLU A 127      50.567  21.413  -4.766  1.00 22.64      A    C  
ANISOU  917  CA  GLU A 127     2271   3774   2557    699     98   -426  A    C  
ATOM    918  C   GLU A 127      49.357  22.085  -4.145  1.00 21.76      A    C  
ANISOU  918  C   GLU A 127     1817   3797   2652    582   -179   -418  A    C  
ATOM    919  O   GLU A 127      48.765  21.525  -3.231  1.00 24.07      A    O  
ANISOU  919  O   GLU A 127     2094   4270   2778    493    227   -688  A    O  
ATOM    920  CB  GLU A 127      51.771  21.518  -3.796  1.00 27.96      A    C  
ANISOU  920  CB  GLU A 127     2498   5201   2924    932   -246   -324  A    C  
ATOM    921  CG  GLU A 127      52.855  20.492  -4.144  1.00 34.90      A    C  
ANISOU  921  CG  GLU A 127     3258   5740   4260   1425   -431   -585  A    C  
ATOM    922  CD  GLU A 127      54.000  20.447  -3.158  1.00 49.25      A    C  
ANISOU  922  CD  GLU A 127     4593   8033   6087   2143  -1658   -376  A    C  
ATOM    923  OE1 GLU A 127      53.974  21.156  -2.122  1.00 58.77      A    O  
ANISOU  923  OE1 GLU A 127     4318  10017   7992   3116  -1380  -2121  A    O  
ATOM    924  OE2 GLU A 127      54.955  19.700  -3.452  1.00 65.75      A    O  
ANISOU  924  OE2 GLU A 127     6905   9172   8903   3366    -59    283  A    O  
ATOM    925  N   GLY A 128      49.028  23.286  -4.592  1.00 21.48      A    N  
ANISOU  925  N   GLY A 128     2101   3575   2485    726    -42   -669  A    N  
ATOM    926  CA  GLY A 128      47.975  24.051  -3.950  1.00 22.43      A    C  
ANISOU  926  CA  GLY A 128     2070   3866   2585    526   -115   -918  A    C  
ATOM    927  C   GLY A 128      48.448  24.825  -2.738  1.00 21.76      A    C  
ANISOU  927  C   GLY A 128     1642   3820   2803    278    -23  -1022  A    C  
ATOM    928  O   GLY A 128      49.660  24.968  -2.491  1.00 23.59      A    O  
ANISOU  928  O   GLY A 128     1544   4358   3059    295   -239   -838  A    O  
ATOM    929  N   ASN A 129      47.480  25.365  -2.010  1.00 22.58      A    N  
ANISOU  929  N   ASN A 129     1610   4068   2901    404     14  -1096  A    N  
ATOM    930  CA  ASN A 129      47.794  26.153  -0.824  1.00 24.09      A    C  
ANISOU  930  CA  ASN A 129     1959   3722   3471     58   -120  -1284  A    C  
ATOM    931  C   ASN A 129      48.276  25.304   0.351  1.00 24.37      A    C  
ANISOU  931  C   ASN A 129     1926   4009   3325    120    211  -1285  A    C  
ATOM    932  O   ASN A 129      47.987  24.104   0.425  1.00 24.33      A    O  
ANISOU  932  O   ASN A 129     1859   4092   3293    195   -204   -963  A    O  
ATOM    933  CB  ASN A 129      46.564  26.957  -0.385  1.00 24.32      A    C  
ANISOU  933  CB  ASN A 129     2044   3833   3364     87     10  -1223  A    C  
ATOM    934  CG  ASN A 129      46.284  28.099  -1.310  1.00 25.82      A    C  
ANISOU  934  CG  ASN A 129     2092   3715   4002   -123    738   -909  A    C  
ATOM    935  ND2 ASN A 129      44.999  28.394  -1.569  1.00 25.94      A    N  
ANISOU  935  ND2 ASN A 129     2182   3754   3918   -283    165  -1132  A    N  
ATOM    936  OD1 ASN A 129      47.231  28.714  -1.805  1.00 31.77      A    O  
ANISOU  936  OD1 ASN A 129     2160   4012   5896   -342   1128   -879  A    O  
ATOM    937  N   PRO A 130      49.000  25.933   1.286  1.00 27.38      A    N  
ANISOU  937  N   PRO A 130     2076   4745   3582     19   -139  -1325  A    N  
ATOM    938  CA  PRO A 130      49.362  25.240   2.517  1.00 29.83      A    C  
ANISOU  938  CA  PRO A 130     2738   4756   3839    258   -337  -1385  A    C  
ATOM    939  C   PRO A 130      48.148  24.793   3.312  1.00 28.54      A    C  
ANISOU  939  C   PRO A 130     2371   5027   3446    323   -715  -1563  A    C  
ATOM    940  O   PRO A 130      47.095  25.456   3.282  1.00 31.04      A    O  
ANISOU  940  O   PRO A 130     1927   6157   3709    383   -575  -1926  A    O  
ATOM    941  CB  PRO A 130      50.143  26.294   3.328  1.00 32.04      A    C  
ANISOU  941  CB  PRO A 130     3068   5125   3979   -406   -430  -1119  A    C  
ATOM    942  CG  PRO A 130      50.407  27.428   2.406  1.00 33.78      A    C  
ANISOU  942  CG  PRO A 130     3573   5282   3979   -149   -562   -812  A    C  
ATOM    943  CD  PRO A 130      49.389  27.350   1.297  1.00 29.31      A    C  
ANISOU  943  CD  PRO A 130     2282   4796   4058   -248     21  -1133  A    C  
ATOM    944  N   ARG A 131      48.304  23.676   4.008  1.00 28.63      A    N  
ANISOU  944  N   ARG A 131     1881   5397   3599    807   -775  -1436  A    N  
ATOM    945  CA  ARG A 131      47.311  23.187   4.955  1.00 31.53      A    C  
ANISOU  945  CA  ARG A 131     2597   6094   3287    663   -613  -1273  A    C  
ATOM    946  C   ARG A 131      47.342  23.891   6.311  1.00 33.48      A    C  
ANISOU  946  C   ARG A 131     2028   7505   3187    256   -704  -1656  A    C  
ATOM    947  O   ARG A 131      48.402  24.264   6.785  1.00 40.37      A    O  
ANISOU  947  O   ARG A 131     1630  10047   3659    625   -661  -2156  A    O  
ATOM    948  CB  ARG A 131      47.518  21.717   5.199  1.00 34.04      A    C  
ANISOU  948  CB  ARG A 131     3127   6203   3601    709   -602   -579  A    C  
ATOM    949  CG  ARG A 131      47.285  20.859   3.987  1.00 34.26      A    C  
ANISOU  949  CG  ARG A 131     3269   5936   3809   1266   -487   -662  A    C  
ATOM    950  CD  ARG A 131      47.654  19.464   4.355  1.00 40.72      A    C  
ANISOU  950  CD  ARG A 131     4520   6186   4763    940   -680     41  A    C  
ATOM    951  NE  ARG A 131      47.377  18.558   3.279  1.00 39.05      A    N  
ANISOU  951  NE  ARG A 131     3610   5895   5331   1284   -716     30  A    N  
ATOM    952  CZ  ARG A 131      48.190  17.646   2.782  1.00 45.49      A    C  
ANISOU  952  CZ  ARG A 131     4662   6573   6046   1668   -660  -1223  A    C  
ATOM    953  NH1 ARG A 131      49.421  17.454   3.239  1.00 48.82      A    N  
ANISOU  953  NH1 ARG A 131     4859   7911   5779   1596  -1621   -996  A    N  
ATOM    954  NH2 ARG A 131      47.740  16.896   1.784  1.00 47.06      A    N  
ANISOU  954  NH2 ARG A 131     4896   5840   7144   3484    448  -3168  A    N  
ATOM    955  N   PRO A 132      46.218  23.996   7.003  1.00 31.40      A    N  
ANISOU  955  N   PRO A 132     2407   7148   2374    332   -592  -1584  A    N  
ATOM    956  CA  PRO A 132      44.893  23.495   6.612  1.00 26.81      A    C  
ANISOU  956  CA  PRO A 132     2234   5654   2296    620   -565  -1161  A    C  
ATOM    957  C   PRO A 132      44.251  24.388   5.555  1.00 23.82      A    C  
ANISOU  957  C   PRO A 132     1843   4443   2764    263   -255   -874  A    C  
ATOM    958  O   PRO A 132      44.512  25.590   5.468  1.00 25.10      A    O  
ANISOU  958  O   PRO A 132     2025   4512   2999    293   -330  -1623  A    O  
ATOM    959  CB  PRO A 132      44.107  23.535   7.913  1.00 31.94      A    C  
ANISOU  959  CB  PRO A 132     2559   6642   2933    687    -98  -1097  A    C  
ATOM    960  CG  PRO A 132      44.648  24.779   8.564  1.00 35.82      A    C  
ANISOU  960  CG  PRO A 132     2846   7355   3410    444   -153  -1813  A    C  
ATOM    961  CD  PRO A 132      46.154  24.724   8.285  1.00 35.83      A    C  
ANISOU  961  CD  PRO A 132     2877   7893   2840    439   -498  -2089  A    C  
ATOM    962  N   ARG A 133      43.455  23.766   4.710  1.00 20.12      A    N  
ANISOU  962  N   ARG A 133     2101   3427   2116    411   -182   -422  A    N  
ATOM    963  CA  ARG A 133      42.865  24.500   3.584  1.00 18.55      A    C  
ANISOU  963  CA  ARG A 133     1882   3182   1981    416    -89   -329  A    C  
ATOM    964  C   ARG A 133      41.431  24.110   3.278  1.00 17.04      A    C  
ANISOU  964  C   ARG A 133     1902   2710   1860    356   -160    -99  A    C  
ATOM    965  O   ARG A 133      40.882  24.528   2.248  1.00 17.25      A    O  
ANISOU  965  O   ARG A 133     1845   2889   1820    395   -227    -76  A    O  
ATOM    966  CB  ARG A 133      43.760  24.343   2.350  1.00 17.92      A    C  
ANISOU  966  CB  ARG A 133     1813   3219   1774    337   -282   -326  A    C  
ATOM    967  CG  ARG A 133      43.955  22.911   1.944  1.00 17.61      A    C  
ANISOU  967  CG  ARG A 133     1884   3171   1637    404   -207   -302  A    C  
ATOM    968  CD  ARG A 133      45.202  22.785   1.047  1.00 18.40      A    C  
ANISOU  968  CD  ARG A 133     1837   3177   1976     99   -120   -415  A    C  
ATOM    969  NE  ARG A 133      45.422  21.403   0.678  1.00 19.55      A    N  
ANISOU  969  NE  ARG A 133     2032   3185   2210    358     37   -301  A    N  
ATOM    970  CZ  ARG A 133      46.267  20.998  -0.262  1.00 19.28      A    C  
ANISOU  970  CZ  ARG A 133     1925   2984   2413    386     72   -390  A    C  
ATOM    971  NH1 ARG A 133      46.988  21.871  -0.929  1.00 20.90      A    N  
ANISOU  971  NH1 ARG A 133     2211   3354   2376    364    243   -408  A    N  
ATOM    972  NH2 ARG A 133      46.362  19.705  -0.565  1.00 20.78      A    N  
ANISOU  972  NH2 ARG A 133     2218   3201   2474    475    335   -658  A    N  
ATOM    973  N   VAL A 134      40.824  23.315   4.149  1.00 16.55      A    N  
ANISOU  973  N   VAL A 134     1771   2886   1628    411   -136    -25  A    N  
ATOM    974  CA  VAL A 134      39.414  22.937   4.016  1.00 16.27      A    C  
ANISOU  974  CA  VAL A 134     1772   2711   1697    318   -269    140  A    C  
ATOM    975  C   VAL A 134      38.841  22.950   5.431  1.00 16.40      A    C  
ANISOU  975  C   VAL A 134     1757   2833   1639    261   -330    237  A    C  
ATOM    976  O   VAL A 134      39.518  22.506   6.382  1.00 17.28      A    O  
ANISOU  976  O   VAL A 134     2018   3142   1406    539   -321     68  A    O  
ATOM    977  CB  VAL A 134      39.212  21.522   3.423  1.00 19.44      A    C  
ANISOU  977  CB  VAL A 134     2398   3102   1886    -96   -197   -170  A    C  
ATOM    978  CG1 VAL A 134      37.764  21.319   3.037  1.00 19.77      A    C  
ANISOU  978  CG1 VAL A 134     2392   2869   2248      0   -215   -215  A    C  
ATOM    979  CG2 VAL A 134      40.119  21.257   2.244  1.00 21.75      A    C  
ANISOU  979  CG2 VAL A 134     2558   3234   2471     72   -140   -582  A    C  
ATOM    980  N   PHE A 135      37.605  23.445   5.562  1.00 15.89      A    N  
ANISOU  980  N   PHE A 135     1743   2842   1451    137    -59     49  A    N  
ATOM    981  CA  PHE A 135      36.989  23.708   6.861  1.00 17.26      A    C  
ANISOU  981  CA  PHE A 135     1965   2891   1699     63     21   -208  A    C  
ATOM    982  C   PHE A 135      35.516  23.385   6.806  1.00 15.62      A    C  
ANISOU  982  C   PHE A 135     1795   2575   1562    330    -83      1  A    C  
ATOM    983  O   PHE A 135      34.837  23.830   5.855  1.00 17.13      A    O  
ANISOU  983  O   PHE A 135     1873   3050   1585    229   -124    310  A    O  
ATOM    984  CB  PHE A 135      37.187  25.180   7.249  1.00 17.24      A    C  
ANISOU  984  CB  PHE A 135     1784   2868   1898    152    -43   -416  A    C  
ATOM    985  CG  PHE A 135      38.625  25.595   7.207  1.00 18.09      A    C  
ANISOU  985  CG  PHE A 135     1774   3101   1999    126     59   -442  A    C  
ATOM    986  CD1 PHE A 135      39.499  25.299   8.272  1.00 18.16      A    C  
ANISOU  986  CD1 PHE A 135     1889   3115   1893    104     27   -632  A    C  
ATOM    987  CD2 PHE A 135      39.140  26.180   6.065  1.00 18.08      A    C  
ANISOU  987  CD2 PHE A 135     1868   2905   2094    -53     56   -479  A    C  
ATOM    988  CE1 PHE A 135      40.840  25.650   8.177  1.00 20.80      A    C  
ANISOU  988  CE1 PHE A 135     1844   3545   2512    188   -233   -674  A    C  
ATOM    989  CE2 PHE A 135      40.479  26.496   5.982  1.00 19.24      A    C  
ANISOU  989  CE2 PHE A 135     1920   2953   2434    -60     35   -575  A    C  
ATOM    990  CZ  PHE A 135      41.314  26.256   7.033  1.00 20.75      A    C  
ANISOU  990  CZ  PHE A 135     1902   3133   2846    161   -160   -423  A    C  
ATOM    991  N   ARG A 136      35.011  22.612   7.783  1.00 15.12      A    N  
ANISOU  991  N   ARG A 136     1798   2557   1390    398   -188     84  A    N  
ATOM    992  CA  ARG A 136      33.551  22.355   7.845  1.00 15.34      A    C  
ANISOU  992  CA  ARG A 136     1831   2475   1521    429   -170     74  A    C  
ATOM    993  C   ARG A 136      32.865  23.379   8.711  1.00 15.84      A    C  
ANISOU  993  C   ARG A 136     1923   2564   1529    425   -261    -92  A    C  
ATOM    994  O   ARG A 136      33.433  23.792   9.761  1.00 16.69      A    O  
ANISOU  994  O   ARG A 136     1769   2945   1628    640   -437   -285  A    O  
ATOM    995  CB  ARG A 136      33.252  20.978   8.429  1.00 16.94      A    C  
ANISOU  995  CB  ARG A 136     2252   2407   1777    382     95     41  A    C  
ATOM    996  CG  ARG A 136      33.991  19.870   7.748  1.00 17.70      A    C  
ANISOU  996  CG  ARG A 136     2497   2371   1856    499     12    105  A    C  
ATOM    997  CD  ARG A 136      33.438  18.547   8.190  1.00 18.36      A    C  
ANISOU  997  CD  ARG A 136     2622   2530   1822    374    152    130  A    C  
ATOM    998  NE  ARG A 136      34.117  17.393   7.652  1.00 16.89      A    N  
ANISOU  998  NE  ARG A 136     2639   2400   1376    488   -340    209  A    N  
ATOM    999  CZ  ARG A 136      34.971  16.623   8.293  1.00 18.47      A    C  
ANISOU  999  CZ  ARG A 136     2657   2584   1774    628    -61    450  A    C  
ATOM   1000  NH1 ARG A 136      35.378  16.900   9.524  1.00 21.67      A    N  
ANISOU 1000  NH1 ARG A 136     3465   2825   1943    692    -77     64  A    N  
ATOM   1001  NH2 ARG A 136      35.431  15.552   7.685  1.00 21.48      A    N  
ANISOU 1001  NH2 ARG A 136     3416   2947   1795    931   -128    326  A    N  
ATOM   1002  N   LEU A 137      31.634  23.744   8.318  1.00 15.68      A    N  
ANISOU 1002  N   LEU A 137     2075   2378   1505    675   -187   -125  A    N  
ATOM   1003  CA  LEU A 137      30.734  24.581   9.107  1.00 15.33      A    C  
ANISOU 1003  CA  LEU A 137     2088   2277   1458    580    -97    -43  A    C  
ATOM   1004  C   LEU A 137      29.462  23.750   9.288  1.00 15.66      A    C  
ANISOU 1004  C   LEU A 137     2047   2319   1581    586   -212    162  A    C  
ATOM   1005  O   LEU A 137      28.425  23.939   8.612  1.00 15.67      A    O  
ANISOU 1005  O   LEU A 137     1737   2634   1583    281   -223    246  A    O  
ATOM   1006  CB  LEU A 137      30.459  25.907   8.389  1.00 16.85      A    C  
ANISOU 1006  CB  LEU A 137     2473   2251   1676    456   -158    -32  A    C  
ATOM   1007  CG  LEU A 137      31.521  27.009   8.346  1.00 19.20      A    C  
ANISOU 1007  CG  LEU A 137     2677   2496   2121    257    213    159  A    C  
ATOM   1008  CD1 LEU A 137      32.711  26.586   7.539  1.00 22.02      A    C  
ANISOU 1008  CD1 LEU A 137     2782   2907   2676    320    -23     89  A    C  
ATOM   1009  CD2 LEU A 137      30.868  28.217   7.696  1.00 20.54      A    C  
ANISOU 1009  CD2 LEU A 137     2599   2552   2651     79    -48    133  A    C  
ATOM   1010  N   PRO A 138      29.512  22.798  10.225  1.00 17.83      A    N  
ANISOU 1010  N   PRO A 138     2335   2564   1875    450    -59    434  A    N  
ATOM   1011  CA  PRO A 138      28.399  21.831  10.291  1.00 18.67      A    C  
ANISOU 1011  CA  PRO A 138     2221   2649   2220    434     91    356  A    C  
ATOM   1012  C   PRO A 138      27.079  22.459  10.665  1.00 18.00      A    C  
ANISOU 1012  C   PRO A 138     2072   2725   2040    260    100    546  A    C  
ATOM   1013  O   PRO A 138      26.035  22.024  10.160  1.00 19.13      A    O  
ANISOU 1013  O   PRO A 138     2176   2983   2106    200    -16    399  A    O  
ATOM   1014  CB  PRO A 138      28.842  20.844  11.366  1.00 22.81      A    C  
ANISOU 1014  CB  PRO A 138     2419   3085   3162    618    236    995  A    C  
ATOM   1015  CG  PRO A 138      30.246  21.128  11.618  1.00 25.84      A    C  
ANISOU 1015  CG  PRO A 138     2974   3306   3536    179   -368    721  A    C  
ATOM   1016  CD  PRO A 138      30.623  22.449  11.124  1.00 19.76      A    C  
ANISOU 1016  CD  PRO A 138     2176   2964   2367    420   -121    335  A    C  
ATOM   1017  N   GLU A 139      27.122  23.496  11.504  1.00 17.02      A    N  
ANISOU 1017  N   GLU A 139     1930   2642   1892    548   -283    615  A    N  
ATOM   1018  CA  GLU A 139      25.905  24.189  11.947  1.00 18.78      A    C  
ANISOU 1018  CA  GLU A 139     1992   3143   2001    589   -121    388  A    C  
ATOM   1019  C   GLU A 139      25.192  24.908  10.767  1.00 18.63      A    C  
ANISOU 1019  C   GLU A 139     2013   3082   1981    489    -95    453  A    C  
ATOM   1020  O   GLU A 139      24.018  25.226  10.845  1.00 21.19      A    O  
ANISOU 1020  O   GLU A 139     1920   4466   1663    265    -92    810  A    O  
ATOM   1021  CB  GLU A 139      26.237  25.246  12.996  1.00 19.66      A    C  
ANISOU 1021  CB  GLU A 139     2228   3093   2147    692   -139    292  A    C  
ATOM   1022  CG  GLU A 139      26.778  24.697  14.296  1.00 22.77      A    C  
ANISOU 1022  CG  GLU A 139     2581   3718   2350    471   -216    398  A    C  
ATOM   1023  CD  GLU A 139      28.295  24.574  14.336  1.00 25.46      A    C  
ANISOU 1023  CD  GLU A 139     2569   4633   2472    375   -207    705  A    C  
ATOM   1024  OE1 GLU A 139      29.015  24.620  13.299  1.00 21.97      A    O  
ANISOU 1024  OE1 GLU A 139     2495   3143   2709   -120    108    790  A    O  
ATOM   1025  OE2 GLU A 139      28.769  24.374  15.464  1.00 31.00      A    O  
ANISOU 1025  OE2 GLU A 139     3122   6201   2456    185   -557     33  A    O  
ATOM   1026  N   ASP A 140      25.923  25.163   9.688  1.00 15.83      A    N  
ANISOU 1026  N   ASP A 140     1556   2516   1941    472   -126     54  A    N  
ATOM   1027  CA  ASP A 140      25.438  25.850   8.523  1.00 16.18      A    C  
ANISOU 1027  CA  ASP A 140     1936   2386   1826    469   -172     21  A    C  
ATOM   1028  C   ASP A 140      25.219  24.920   7.330  1.00 15.67      A    C  
ANISOU 1028  C   ASP A 140     1944   2207   1800    354    -55    105  A    C  
ATOM   1029  O   ASP A 140      24.803  25.366   6.252  1.00 16.06      A    O  
ANISOU 1029  O   ASP A 140     2278   2024   1799    121   -390    116  A    O  
ATOM   1030  CB  ASP A 140      26.424  26.934   8.120  1.00 16.15      A    C  
ANISOU 1030  CB  ASP A 140     1941   2551   1642    378   -250   -204  A    C  
ATOM   1031  CG  ASP A 140      26.730  27.870   9.241  1.00 17.92      A    C  
ANISOU 1031  CG  ASP A 140     2066   2686   2056    333   -285   -422  A    C  
ATOM   1032  OD1 ASP A 140      25.781  28.497   9.762  1.00 17.42      A    O  
ANISOU 1032  OD1 ASP A 140     2025   2884   1708    278    -70   -262  A    O  
ATOM   1033  OD2 ASP A 140      27.933  27.947   9.614  1.00 18.62      A    O  
ANISOU 1033  OD2 ASP A 140     1964   3243   1866    713   -274   -534  A    O  
ATOM   1034  N   GLN A 141      25.560  23.649   7.488  1.00 15.45      A    N  
ANISOU 1034  N   GLN A 141     2051   2119   1698     96     41    264  A    N  
ATOM   1035  CA  GLN A 141      25.607  22.705   6.359  1.00 16.12      A    C  
ANISOU 1035  CA  GLN A 141     1928   2308   1888    193   -211    -40  A    C  
ATOM   1036  C   GLN A 141      26.442  23.273   5.210  1.00 15.09      A    C  
ANISOU 1036  C   GLN A 141     1814   2280   1639    100   -488    -19  A    C  
ATOM   1037  O   GLN A 141      26.059  23.254   4.048  1.00 15.25      A    O  
ANISOU 1037  O   GLN A 141     1913   2345   1533    414   -413   -188  A    O  
ATOM   1038  CB  GLN A 141      24.201  22.274   5.945  1.00 18.26      A    C  
ANISOU 1038  CB  GLN A 141     2180   2437   2317    -99   -235     92  A    C  
ATOM   1039  CG  GLN A 141      23.429  21.577   7.088  1.00 24.95      A    C  
ANISOU 1039  CG  GLN A 141     2915   3700   2863    -77    126    332  A    C  
ATOM   1040  CD  GLN A 141      21.962  21.347   6.767  1.00 31.56      A    C  
ANISOU 1040  CD  GLN A 141     3199   4992   3800   -297   -140    -51  A    C  
ATOM   1041  NE2 GLN A 141      21.075  21.681   7.752  1.00 35.35      A    N  
ANISOU 1041  NE2 GLN A 141     3815   5817   3797    808    110    117  A    N  
ATOM   1042  OE1 GLN A 141      21.608  20.894   5.639  1.00 31.00      A    O  
ANISOU 1042  OE1 GLN A 141     3131   4498   4149   -809  -1275    314  A    O  
ATOM   1043  N   ALA A 142      27.636  23.747   5.562  1.00 14.88      A    N  
ANISOU 1043  N   ALA A 142     1700   2241   1713    261   -436      3  A    N  
ATOM   1044  CA  ALA A 142      28.509  24.476   4.660  1.00 15.29      A    C  
ANISOU 1044  CA  ALA A 142     1914   2235   1660    305   -299    -90  A    C  
ATOM   1045  C   ALA A 142      29.946  24.000   4.816  1.00 15.43      A    C  
ANISOU 1045  C   ALA A 142     1957   2298   1606    300   -386    147  A    C  
ATOM   1046  O   ALA A 142      30.316  23.414   5.861  1.00 14.99      A    O  
ANISOU 1046  O   ALA A 142     1883   2360   1452    454   -271    145  A    O  
ATOM   1047  CB  ALA A 142      28.411  25.988   4.897  1.00 15.80      A    C  
ANISOU 1047  CB  ALA A 142     1937   2238   1828    516   -357     70  A    C  
ATOM   1048  N   VAL A 143      30.738  24.286   3.789  1.00 14.52      A    N  
ANISOU 1048  N   VAL A 143     1810   2171   1533    287   -265    -64  A    N  
ATOM   1049  CA  VAL A 143      32.185  24.100   3.788  1.00 14.54      A    C  
ANISOU 1049  CA  VAL A 143     1870   2173   1479    226   -349    -59  A    C  
ATOM   1050  C   VAL A 143      32.828  25.393   3.301  1.00 13.60      A    C  
ANISOU 1050  C   VAL A 143     1684   2076   1407    327   -239    -69  A    C  
ATOM   1051  O   VAL A 143      32.240  26.123   2.490  1.00 13.81      A    O  
ANISOU 1051  O   VAL A 143     1685   2223   1338    329   -352     -9  A    O  
ATOM   1052  CB  VAL A 143      32.581  22.890   2.899  1.00 15.54      A    C  
ANISOU 1052  CB  VAL A 143     1851   2156   1894     70   -208   -171  A    C  
ATOM   1053  CG1 VAL A 143      34.067  22.785   2.656  1.00 15.96      A    C  
ANISOU 1053  CG1 VAL A 143     1792   2215   2055    276   -227     51  A    C  
ATOM   1054  CG2 VAL A 143      32.099  21.593   3.530  1.00 15.97      A    C  
ANISOU 1054  CG2 VAL A 143     1970   1995   2103    251   -183    -38  A    C  
ATOM   1055  N   ILE A 144      34.049  25.657   3.773  1.00 14.73      A    N  
ANISOU 1055  N   ILE A 144     1807   2218   1570    219   -305    -85  A    N  
ATOM   1056  CA  ILE A 144      34.913  26.680   3.188  1.00 14.33      A    C  
ANISOU 1056  CA  ILE A 144     1663   2076   1704    279   -116   -203  A    C  
ATOM   1057  C   ILE A 144      36.152  25.970   2.748  1.00 14.33      A    C  
ANISOU 1057  C   ILE A 144     1833   2085   1527    268     10   -207  A    C  
ATOM   1058  O   ILE A 144      36.745  25.192   3.523  1.00 15.80      A    O  
ANISOU 1058  O   ILE A 144     1681   2745   1576    547    -10   -121  A    O  
ATOM   1059  CB  ILE A 144      35.255  27.806   4.200  1.00 16.03      A    C  
ANISOU 1059  CB  ILE A 144     2006   2211   1874    145   -123   -259  A    C  
ATOM   1060  CG1 ILE A 144      33.997  28.637   4.484  1.00 15.61      A    C  
ANISOU 1060  CG1 ILE A 144     1991   2186   1752    124     36   -304  A    C  
ATOM   1061  CG2 ILE A 144      36.351  28.738   3.650  1.00 15.36      A    C  
ANISOU 1061  CG2 ILE A 144     1963   2045   1828    253    -21   -328  A    C  
ATOM   1062  CD1 ILE A 144      34.151  29.628   5.629  1.00 17.24      A    C  
ANISOU 1062  CD1 ILE A 144     2370   2077   2101     68    -14   -289  A    C  
ATOM   1063  N   ASN A 145      36.558  26.195   1.492  1.00 14.11      A    N  
ANISOU 1063  N   ASN A 145     1762   2217   1382    247   -170   -100  A    N  
ATOM   1064  CA  ASN A 145      37.834  25.631   1.037  1.00 15.07      A    C  
ANISOU 1064  CA  ASN A 145     1707   2403   1614    202   -151   -230  A    C  
ATOM   1065  C   ASN A 145      38.713  26.678   0.350  1.00 15.96      A    C  
ANISOU 1065  C   ASN A 145     1762   2493   1807    226      9   -367  A    C  
ATOM   1066  O   ASN A 145      38.195  27.592  -0.305  1.00 15.39      A    O  
ANISOU 1066  O   ASN A 145     1555   2370   1920    274    -24   -511  A    O  
ATOM   1067  CB  ASN A 145      37.606  24.440   0.088  1.00 15.99      A    C  
ANISOU 1067  CB  ASN A 145     1893   2675   1505     35   -279   -188  A    C  
ATOM   1068  CG  ASN A 145      37.367  24.888  -1.336  1.00 15.54      A    C  
ANISOU 1068  CG  ASN A 145     1841   2510   1553     91   -219    -33  A    C  
ATOM   1069  ND2 ASN A 145      36.091  25.150  -1.700  1.00 14.86      A    N  
ANISOU 1069  ND2 ASN A 145     1712   2390   1544    217   -125   -475  A    N  
ATOM   1070  OD1 ASN A 145      38.350  25.046  -2.089  1.00 15.54      A    O  
ANISOU 1070  OD1 ASN A 145     2015   2246   1640     66   -109   -291  A    O  
ATOM   1071  N   ARG A 146      40.035  26.486   0.502  1.00 16.23      A    N  
ANISOU 1071  N   ARG A 146     1744   2770   1654    362   -114   -391  A    N  
ATOM   1072  CA  ARG A 146      41.038  27.264  -0.231  1.00 17.52      A    C  
ANISOU 1072  CA  ARG A 146     1918   2836   1903    271     32   -533  A    C  
ATOM   1073  C   ARG A 146      42.122  26.271  -0.707  1.00 18.12      A    C  
ANISOU 1073  C   ARG A 146     1937   2884   2062    304   -120   -666  A    C  
ATOM   1074  O   ARG A 146      43.314  26.462  -0.528  1.00 19.12      A    O  
ANISOU 1074  O   ARG A 146     1879   3297   2086    505   -213   -609  A    O  
ATOM   1075  CB  ARG A 146      41.595  28.409   0.598  1.00 19.24      A    C  
ANISOU 1075  CB  ARG A 146     2052   2896   2363    208   -123   -485  A    C  
ATOM   1076  CG  ARG A 146      42.145  28.005   1.978  1.00 19.72      A    C  
ANISOU 1076  CG  ARG A 146     2227   3030   2234    315     52   -305  A    C  
ATOM   1077  CD  ARG A 146      42.916  29.152   2.526  1.00 20.61      A    C  
ANISOU 1077  CD  ARG A 146     2231   3379   2218    264   -100   -312  A    C  
ATOM   1078  NE  ARG A 146      43.469  28.854   3.839  1.00 19.66      A    N  
ANISOU 1078  NE  ARG A 146     2032   3275   2162    191   -126   -557  A    N  
ATOM   1079  CZ  ARG A 146      42.873  29.081   4.998  1.00 17.33      A    C  
ANISOU 1079  CZ  ARG A 146     1665   2765   2152   -151    -47   -301  A    C  
ATOM   1080  NH1 ARG A 146      41.677  29.623   5.032  1.00 17.04      A    N  
ANISOU 1080  NH1 ARG A 146     1977   2785   1712    179    -14   -363  A    N  
ATOM   1081  NH2 ARG A 146      43.516  28.786   6.139  1.00 19.09      A    N  
ANISOU 1081  NH2 ARG A 146     1841   3063   2349    392   -293   -538  A    N  
ATOM   1082  N   TYR A 147      41.672  25.222  -1.392  1.00 17.76      A    N  
ANISOU 1082  N   TYR A 147     1936   2700   2112    272    -55   -599  A    N  
ATOM   1083  CA  TYR A 147      42.616  24.234  -1.887  1.00 17.45      A    C  
ANISOU 1083  CA  TYR A 147     1964   2693   1972    402   -151   -557  A    C  
ATOM   1084  C   TYR A 147      43.691  24.875  -2.749  1.00 19.04      A    C  
ANISOU 1084  C   TYR A 147     2000   2843   2391    422   -130   -443  A    C  
ATOM   1085  O   TYR A 147      44.867  24.517  -2.642  1.00 19.98      A    O  
ANISOU 1085  O   TYR A 147     1788   3365   2439    461   -252   -859  A    O  
ATOM   1086  CB  TYR A 147      41.937  23.120  -2.666  1.00 16.58      A    C  
ANISOU 1086  CB  TYR A 147     1936   2509   1854    495    -79   -471  A    C  
ATOM   1087  CG  TYR A 147      41.619  21.864  -1.920  1.00 16.68      A    C  
ANISOU 1087  CG  TYR A 147     2087   2446   1802    496   -274   -497  A    C  
ATOM   1088  CD1 TYR A 147      42.632  21.084  -1.364  1.00 18.40      A    C  
ANISOU 1088  CD1 TYR A 147     2164   2506   2319    490   -188   -106  A    C  
ATOM   1089  CD2 TYR A 147      40.329  21.380  -1.851  1.00 18.09      A    C  
ANISOU 1089  CD2 TYR A 147     2128   2800   1944    460   -424    104  A    C  
ATOM   1090  CE1 TYR A 147      42.337  19.898  -0.728  1.00 19.24      A    C  
ANISOU 1090  CE1 TYR A 147     2234   2823   2251    353   -132    -21  A    C  
ATOM   1091  CE2 TYR A 147      40.041  20.166  -1.253  1.00 19.52      A    C  
ANISOU 1091  CE2 TYR A 147     2330   2670   2415    300   -312     11  A    C  
ATOM   1092  CZ  TYR A 147      41.051  19.436  -0.698  1.00 18.44      A    C  
ANISOU 1092  CZ  TYR A 147     2187   2788   2030    332   -109    179  A    C  
ATOM   1093  OH  TYR A 147      40.809  18.231  -0.109  1.00 20.93      A    O  
ANISOU 1093  OH  TYR A 147     2667   3066   2220    347   -445    562  A    O  
ATOM   1094  N   GLY A 148      43.301  25.819  -3.600  1.00 18.21      A    N  
ANISOU 1094  N   GLY A 148     1930   2854   2132    360     24   -390  A    N  
ATOM   1095  CA  GLY A 148      44.256  26.517  -4.474  1.00 19.54      A    C  
ANISOU 1095  CA  GLY A 148     2210   2862   2352    -75    180   -562  A    C  
ATOM   1096  C   GLY A 148      44.667  25.719  -5.713  1.00 18.20      A    C  
ANISOU 1096  C   GLY A 148     1849   2730   2335     33    227   -384  A    C  
ATOM   1097  O   GLY A 148      45.818  25.816  -6.161  1.00 18.88      A    O  
ANISOU 1097  O   GLY A 148     1801   2972   2400    200    285   -542  A    O  
ATOM   1098  N   PHE A 149      43.730  24.937  -6.266  1.00 17.12      A    N  
ANISOU 1098  N   PHE A 149     1668   2561   2273    109    225   -348  A    N  
ATOM   1099  CA  PHE A 149      43.978  24.167  -7.494  1.00 18.42      A    C  
ANISOU 1099  CA  PHE A 149     2287   2393   2318    -23    174   -293  A    C  
ATOM   1100  C   PHE A 149      45.162  23.238  -7.354  1.00 17.98      A    C  
ANISOU 1100  C   PHE A 149     2200   2497   2132    -12    357   -203  A    C  
ATOM   1101  O   PHE A 149      46.070  23.209  -8.198  1.00 20.78      A    O  
ANISOU 1101  O   PHE A 149     2410   2947   2538    449    551   -294  A    O  
ATOM   1102  CB  PHE A 149      44.121  25.095  -8.702  1.00 19.14      A    C  
ANISOU 1102  CB  PHE A 149     2251   2579   2442     11    481   -117  A    C  
ATOM   1103  CG  PHE A 149      42.898  25.923  -8.973  1.00 23.42      A    C  
ANISOU 1103  CG  PHE A 149     2948   2693   3258    418     59   -289  A    C  
ATOM   1104  CD1 PHE A 149      42.694  27.199  -8.327  1.00 26.49      A    C  
ANISOU 1104  CD1 PHE A 149     3194   2634   4234    -47     31   -165  A    C  
ATOM   1105  CD2 PHE A 149      41.866  25.407  -9.717  1.00 23.63      A    C  
ANISOU 1105  CD2 PHE A 149     3142   2752   3084    234    184   -492  A    C  
ATOM   1106  CE1 PHE A 149      41.534  27.935  -8.583  1.00 28.93      A    C  
ANISOU 1106  CE1 PHE A 149     2866   3320   4806    111    404   -847  A    C  
ATOM   1107  CE2 PHE A 149      40.733  26.155 -10.029  1.00 23.14      A    C  
ANISOU 1107  CE2 PHE A 149     2090   3537   3162    143    380  -1070  A    C  
ATOM   1108  CZ  PHE A 149      40.555  27.406  -9.453  1.00 29.80      A    C  
ANISOU 1108  CZ  PHE A 149     3266   3108   4946     25   -124   -357  A    C  
ATOM   1109  N   ASN A 150      45.155  22.467  -6.261  1.00 18.08      A    N  
ANISOU 1109  N   ASN A 150     2428   2734   1705    627    246   -390  A    N  
ATOM   1110  CA  ASN A 150      46.004  21.301  -6.159  1.00 18.14      A    C  
ANISOU 1110  CA  ASN A 150     2238   2621   2031    392    153   -321  A    C  
ATOM   1111  C   ASN A 150      45.653  20.369  -7.318  1.00 19.42      A    C  
ANISOU 1111  C   ASN A 150     2342   2938   2098    247    223   -465  A    C  
ATOM   1112  O   ASN A 150      44.487  20.031  -7.545  1.00 20.90      A    O  
ANISOU 1112  O   ASN A 150     2327   3212   2400    331    165   -282  A    O  
ATOM   1113  CB  ASN A 150      45.870  20.607  -4.820  1.00 19.33      A    C  
ANISOU 1113  CB  ASN A 150     2542   2835   1966    505     73   -226  A    C  
ATOM   1114  CG  ASN A 150      44.462  20.166  -4.532  1.00 18.76      A    C  
ANISOU 1114  CG  ASN A 150     2573   2788   1765    334   -173   -221  A    C  
ATOM   1115  ND2 ASN A 150      44.272  18.893  -4.243  1.00 21.39      A    N  
ANISOU 1115  ND2 ASN A 150     2859   2809   2459    539   -339    142  A    N  
ATOM   1116  OD1 ASN A 150      43.548  20.976  -4.600  1.00 20.21      A    O  
ANISOU 1116  OD1 ASN A 150     2592   3060   2025    338    128   -244  A    O  
ATOM   1117  N   SER A 151      46.648  20.001  -8.089  1.00 18.59      A    N  
ANISOU 1117  N   SER A 151     2127   2645   2289    257    179   -367  A    N  
ATOM   1118  CA  SER A 151      46.380  19.236  -9.302  1.00 17.07      A    C  
ANISOU 1118  CA  SER A 151     2210   2346   1928    298    118   -169  A    C  
ATOM   1119  C   SER A 151      47.561  18.334  -9.651  1.00 17.54      A    C  
ANISOU 1119  C   SER A 151     2156   2535   1971    342    107   -233  A    C  
ATOM   1120  O   SER A 151      48.702  18.741  -9.622  1.00 18.15      A    O  
ANISOU 1120  O   SER A 151     2112   2562   2220    391    153   -332  A    O  
ATOM   1121  CB  SER A 151      46.082  20.157 -10.467  1.00 17.53      A    C  
ANISOU 1121  CB  SER A 151     2323   2149   2186    231    -75   -193  A    C  
ATOM   1122  OG  SER A 151      45.810  19.400 -11.662  1.00 16.73      A    O  
ANISOU 1122  OG  SER A 151     2239   2400   1715    419   -100    -76  A    O  
ATOM   1123  N   HIS A 152      47.240  17.119 -10.052  1.00 15.98      A    N  
ANISOU 1123  N   HIS A 152     1933   2302   1833    474     74    -42  A    N  
ATOM   1124  CA  HIS A 152      48.226  16.184 -10.596  1.00 17.99      A    C  
ANISOU 1124  CA  HIS A 152     2135   2589   2108    699    203     37  A    C  
ATOM   1125  C   HIS A 152      48.723  16.623 -11.997  1.00 17.13      A    C  
ANISOU 1125  C   HIS A 152     2098   2524   1885    664     -2   -237  A    C  
ATOM   1126  O   HIS A 152      49.736  16.113 -12.477  1.00 19.27      A    O  
ANISOU 1126  O   HIS A 152     2457   2704   2160    878    399    -46  A    O  
ATOM   1127  CB  HIS A 152      47.599  14.789 -10.668  1.00 19.17      A    C  
ANISOU 1127  CB  HIS A 152     2287   2772   2224    656    185   -130  A    C  
ATOM   1128  CG  HIS A 152      47.371  14.148  -9.333  1.00 22.78      A    C  
ANISOU 1128  CG  HIS A 152     2608   3176   2872    635    188    452  A    C  
ATOM   1129  CD2 HIS A 152      47.588  14.603  -8.069  1.00 23.60      A    C  
ANISOU 1129  CD2 HIS A 152     2553   3624   2787    705     89    603  A    C  
ATOM   1130  ND1 HIS A 152      46.848  12.878  -9.200  1.00 23.98      A    N  
ANISOU 1130  ND1 HIS A 152     2646   3100   3365    765    225    668  A    N  
ATOM   1131  CE1 HIS A 152      46.764  12.575  -7.916  1.00 25.38      A    C  
ANISOU 1131  CE1 HIS A 152     3073   3049   3521    421    114   1049  A    C  
ATOM   1132  NE2 HIS A 152      47.217  13.596  -7.210  1.00 26.22      A    N  
ANISOU 1132  NE2 HIS A 152     3284   3486   3192    771    122    869  A    N  
ATOM   1133  N   GLY A 153      47.999  17.559 -12.632  1.00 16.36      A    N  
ANISOU 1133  N   GLY A 153     1810   2429   1977    510    163   -164  A    N  
ATOM   1134  CA  GLY A 153      48.409  18.133 -13.901  1.00 16.75      A    C  
ANISOU 1134  CA  GLY A 153     1922   2362   2076    447    193   -170  A    C  
ATOM   1135  C   GLY A 153      47.872  17.396 -15.103  1.00 16.20      A    C  
ANISOU 1135  C   GLY A 153     2018   2223   1914    442    244    -80  A    C  
ATOM   1136  O   GLY A 153      47.380  16.268 -15.020  1.00 16.41      A    O  
ANISOU 1136  O   GLY A 153     2255   2141   1837    540    311     47  A    O  
ATOM   1137  N   LEU A 154      47.907  18.078 -16.237  1.00 16.11      A    N  
ANISOU 1137  N   LEU A 154     2283   1808   2030    377    163     13  A    N  
ATOM   1138  CA  LEU A 154      47.260  17.533 -17.436  1.00 17.87      A    C  
ANISOU 1138  CA  LEU A 154     2464   2212   2114    398     97   -148  A    C  
ATOM   1139  C   LEU A 154      47.772  16.165 -17.869  1.00 17.60      A    C  
ANISOU 1139  C   LEU A 154     2522   2203   1959    318    104   -121  A    C  
ATOM   1140  O   LEU A 154      46.993  15.312 -18.291  1.00 17.24      A    O  
ANISOU 1140  O   LEU A 154     2537   2185   1825    243    131   -146  A    O  
ATOM   1141  CB  LEU A 154      47.406  18.503 -18.595  1.00 19.75      A    C  
ANISOU 1141  CB  LEU A 154     2804   2484   2213    325    217     37  A    C  
ATOM   1142  CG  LEU A 154      46.571  19.776 -18.562  1.00 20.28      A    C  
ANISOU 1142  CG  LEU A 154     2713   2494   2499    200     31     38  A    C  
ATOM   1143  CD1 LEU A 154      47.000  20.707 -19.692  1.00 21.08      A    C  
ANISOU 1143  CD1 LEU A 154     2798   2528   2682    146    -27    166  A    C  
ATOM   1144  CD2 LEU A 154      45.073  19.500 -18.624  1.00 21.14      A    C  
ANISOU 1144  CD2 LEU A 154     2691   2621   2717    262     48    265  A    C  
ATOM   1145  N   SER A 155      49.078  15.968 -17.820  1.00 18.62      A    N  
ANISOU 1145  N   SER A 155     2574   2486   2015    495    292   -140  A    N  
ATOM   1146  CA ASER A 155      49.680  14.730 -18.317  0.62 19.43      A    C  
ANISOU 1146  CA ASER A 155     2592   2477   2313    498    382   -182  A    C  
ATOM   1147  CA BSER A 155      49.666  14.717 -18.318  0.38 19.09      A    C  
ANISOU 1147  CA BSER A 155     2522   2479   2250    463    374   -143  A    C  
ATOM   1148  C   SER A 155      49.196  13.524 -17.520  1.00 19.16      A    C  
ANISOU 1148  C   SER A 155     2559   2577   2141    430    355   -185  A    C  
ATOM   1149  O   SER A 155      48.738  12.518 -18.089  1.00 18.37      A    O  
ANISOU 1149  O   SER A 155     2653   2728   1595    303    363   -119  A    O  
ATOM   1150  CB ASER A 155      51.208  14.806 -18.238  0.62 20.63      A    C  
ANISOU 1150  CB ASER A 155     2615   2506   2716    516    476   -402  A    C  
ATOM   1151  CB BSER A 155      51.187  14.785 -18.292  0.38 19.61      A    C  
ANISOU 1151  CB BSER A 155     2533   2468   2450    352    530    -60  A    C  
ATOM   1152  OG ASER A 155      51.757  13.625 -18.770  0.62 21.45      A    O  
ANISOU 1152  OG ASER A 155     2809   3035   2304    758    655   -609  A    O  
ATOM   1153  OG BSER A 155      51.593  15.675 -19.293  0.38 20.10      A    O  
ANISOU 1153  OG BSER A 155     2473   2880   2282    438    731     55  A    O  
ATOM   1154  N   VAL A 156      49.258  13.640 -16.192  1.00 18.45      A    N  
ANISOU 1154  N   VAL A 156     2507   2441   2062    502    217   -306  A    N  
ATOM   1155  CA  VAL A 156      48.775  12.544 -15.370  1.00 19.04      A    C  
ANISOU 1155  CA  VAL A 156     2720   2460   2054    591    246   -200  A    C  
ATOM   1156  C   VAL A 156      47.289  12.244 -15.620  1.00 16.57      A    C  
ANISOU 1156  C   VAL A 156     2773   1964   1556    693    317   -239  A    C  
ATOM   1157  O   VAL A 156      46.898  11.103 -15.774  1.00 16.86      A    O  
ANISOU 1157  O   VAL A 156     2655   1873   1875    717    292   -180  A    O  
ATOM   1158  CB  VAL A 156      49.030  12.838 -13.888  1.00 20.42      A    C  
ANISOU 1158  CB  VAL A 156     2851   2798   2109    592     89   -127  A    C  
ATOM   1159  CG1 VAL A 156      48.250  11.856 -13.014  1.00 23.03      A    C  
ANISOU 1159  CG1 VAL A 156     3492   2723   2536    453     61     12  A    C  
ATOM   1160  CG2 VAL A 156      50.516  12.791 -13.590  1.00 24.34      A    C  
ANISOU 1160  CG2 VAL A 156     3143   3418   2687    204   -230    -21  A    C  
ATOM   1161  N   VAL A 157      46.455  13.279 -15.648  1.00 15.66      A    N  
ANISOU 1161  N   VAL A 157     2180   1993   1775    547    453   -155  A    N  
ATOM   1162  CA  VAL A 157      45.042  13.091 -15.860  1.00 16.14      A    C  
ANISOU 1162  CA  VAL A 157     2310   2062   1758    510    268    -59  A    C  
ATOM   1163  C   VAL A 157      44.735  12.557 -17.259  1.00 15.94      A    C  
ANISOU 1163  C   VAL A 157     2225   1868   1963    474    224   -123  A    C  
ATOM   1164  O   VAL A 157      43.855  11.707 -17.410  1.00 15.38      A    O  
ANISOU 1164  O   VAL A 157     2451   1564   1828    412    233     65  A    O  
ATOM   1165  CB  VAL A 157      44.287  14.409 -15.562  1.00 15.88      A    C  
ANISOU 1165  CB  VAL A 157     2318   1902   1813    443    260    -19  A    C  
ATOM   1166  CG1 VAL A 157      42.831  14.233 -15.863  1.00 16.40      A    C  
ANISOU 1166  CG1 VAL A 157     2381   1733   2115    459    386     53  A    C  
ATOM   1167  CG2 VAL A 157      44.484  14.817 -14.087  1.00 17.42      A    C  
ANISOU 1167  CG2 VAL A 157     2309   2210   2099    304    261   -100  A    C  
ATOM   1168  N   GLU A 158      45.467  13.048 -18.273  1.00 16.88      A    N  
ANISOU 1168  N   GLU A 158     2493   2048   1871    489    207    -62  A    N  
ATOM   1169  CA  GLU A 158      45.321  12.524 -19.639  1.00 17.04      A    C  
ANISOU 1169  CA  GLU A 158     2423   2088   1963    623    129   -111  A    C  
ATOM   1170  C   GLU A 158      45.533  10.999 -19.669  1.00 17.48      A    C  
ANISOU 1170  C   GLU A 158     2505   2039   2095    413    270   -140  A    C  
ATOM   1171  O   GLU A 158      44.736  10.244 -20.227  1.00 16.42      A    O  
ANISOU 1171  O   GLU A 158     2270   1784   2185    228    452    146  A    O  
ATOM   1172  CB  GLU A 158      46.349  13.176 -20.525  1.00 17.88      A    C  
ANISOU 1172  CB  GLU A 158     2552   2208   2032    552    290   -187  A    C  
ATOM   1173  CG  GLU A 158      46.410  12.640 -21.960  1.00 18.94      A    C  
ANISOU 1173  CG  GLU A 158     2747   2367   2083    611    319   -190  A    C  
ATOM   1174  CD  GLU A 158      47.811  12.770 -22.556  1.00 24.24      A    C  
ANISOU 1174  CD  GLU A 158     2894   3122   3191    419    771   -466  A    C  
ATOM   1175  OE1 GLU A 158      48.554  13.700 -22.215  1.00 27.25      A    O  
ANISOU 1175  OE1 GLU A 158     3508   3050   3794    202   1136      3  A    O  
ATOM   1176  OE2 GLU A 158      48.230  11.910 -23.313  1.00 28.14      A    O  
ANISOU 1176  OE2 GLU A 158     3694   3506   3488    167    388  -1134  A    O  
ATOM   1177  N   HIS A 159      46.608  10.547 -19.025  1.00 17.45      A    N  
ANISOU 1177  N   HIS A 159     2456   2100   2071    483    341    -80  A    N  
ATOM   1178  CA  HIS A 159      46.889   9.114 -19.008  1.00 18.63      A    C  
ANISOU 1178  CA  HIS A 159     2665   2127   2283    434    372   -268  A    C  
ATOM   1179  C   HIS A 159      45.841   8.314 -18.232  1.00 17.34      A    C  
ANISOU 1179  C   HIS A 159     2773   2031   1783    722    503   -207  A    C  
ATOM   1180  O   HIS A 159      45.445   7.233 -18.669  1.00 18.53      A    O  
ANISOU 1180  O   HIS A 159     2835   1941   2264    849    188     68  A    O  
ATOM   1181  CB  HIS A 159      48.333   8.850 -18.606  1.00 22.01      A    C  
ANISOU 1181  CB  HIS A 159     2834   2761   2766    783    389   -210  A    C  
ATOM   1182  CG  HIS A 159      49.304   9.224 -19.692  1.00 25.37      A    C  
ANISOU 1182  CG  HIS A 159     3046   2964   3628    278    744   -356  A    C  
ATOM   1183  CD2 HIS A 159      49.590   8.612 -20.866  1.00 25.79      A    C  
ANISOU 1183  CD2 HIS A 159     3211   2834   3753   -337    745   -719  A    C  
ATOM   1184  ND1 HIS A 159      50.110  10.338 -19.645  1.00 31.43      A    N  
ANISOU 1184  ND1 HIS A 159     4072   3283   4585     -4   1234   -457  A    N  
ATOM   1185  CE1 HIS A 159      50.846  10.403 -20.743  1.00 28.78      A    C  
ANISOU 1185  CE1 HIS A 159     3556   2711   4668     -9   1371   -325  A    C  
ATOM   1186  NE2 HIS A 159      50.528   9.381 -21.509  1.00 29.01      A    N  
ANISOU 1186  NE2 HIS A 159     3212   3811   3999     62   1006   -314  A    N  
ATOM   1187  N   ARG A 160      45.312   8.877 -17.135  1.00 17.38      A    N  
ANISOU 1187  N   ARG A 160     2549   1958   2097    868    707   -217  A    N  
ATOM   1188  CA  ARG A 160      44.228   8.194 -16.415  1.00 18.34      A    C  
ANISOU 1188  CA  ARG A 160     2717   2025   2224    947    614     71  A    C  
ATOM   1189  C   ARG A 160      42.976   8.065 -17.234  1.00 18.70      A    C  
ANISOU 1189  C   ARG A 160     2874   2081   2150    587    689     62  A    C  
ATOM   1190  O   ARG A 160      42.323   7.036 -17.209  1.00 20.37      A    O  
ANISOU 1190  O   ARG A 160     3417   2067   2253    552    566    189  A    O  
ATOM   1191  CB  ARG A 160      43.827   8.948 -15.159  1.00 23.34      A    C  
ANISOU 1191  CB  ARG A 160     3502   2672   2692   1002    283   -690  A    C  
ATOM   1192  CG  ARG A 160      44.711   8.676 -14.050  1.00 28.04      A    C  
ANISOU 1192  CG  ARG A 160     4591   3196   2866   1341    148   -846  A    C  
ATOM   1193  CD  ARG A 160      44.175   9.212 -12.748  1.00 26.83      A    C  
ANISOU 1193  CD  ARG A 160     4331   3182   2681   1376    521   -242  A    C  
ATOM   1194  NE  ARG A 160      45.320   9.070 -11.888  1.00 24.24      A    N  
ANISOU 1194  NE  ARG A 160     4194   2857   2157   1109    709    -84  A    N  
ATOM   1195  CZ  ARG A 160      45.869  10.006 -11.142  1.00 24.84      A    C  
ANISOU 1195  CZ  ARG A 160     3950   2512   2976    975    462      4  A    C  
ATOM   1196  NH1 ARG A 160      45.330  11.217 -11.037  1.00 22.48      A    N  
ANISOU 1196  NH1 ARG A 160     3046   2512   2981    927    365   -184  A    N  
ATOM   1197  NH2 ARG A 160      46.957   9.685 -10.443  1.00 27.45      A    N  
ANISOU 1197  NH2 ARG A 160     4113   2973   3340   1270    451      3  A    N  
ATOM   1198  N   LEU A 161      42.610   9.127 -17.952  1.00 17.58      A    N  
ANISOU 1198  N   LEU A 161     2531   1748   2397    587    669    -18  A    N  
ATOM   1199  CA  LEU A 161      41.421   9.055 -18.758  1.00 17.95      A    C  
ANISOU 1199  CA  LEU A 161     2642   1869   2310    337    547    -54  A    C  
ATOM   1200  C   LEU A 161      41.611   8.149 -19.963  1.00 16.83      A    C  
ANISOU 1200  C   LEU A 161     2418   1802   2173    367    330     23  A    C  
ATOM   1201  O   LEU A 161      40.684   7.445 -20.316  1.00 17.31      A    O  
ANISOU 1201  O   LEU A 161     2427   1774   2376    362    315   -180  A    O  
ATOM   1202  CB  LEU A 161      40.914  10.427 -19.174  1.00 18.53      A    C  
ANISOU 1202  CB  LEU A 161     2909   1820   2310    405    385   -145  A    C  
ATOM   1203  CG  LEU A 161      40.433  11.329 -17.998  1.00 18.61      A    C  
ANISOU 1203  CG  LEU A 161     2758   1934   2378    509    383   -155  A    C  
ATOM   1204  CD1 LEU A 161      39.944  12.629 -18.593  1.00 20.28      A    C  
ANISOU 1204  CD1 LEU A 161     3030   2091   2584    574    166    -95  A    C  
ATOM   1205  CD2 LEU A 161      39.373  10.646 -17.163  1.00 19.03      A    C  
ANISOU 1205  CD2 LEU A 161     2818   1975   2438    635    396    131  A    C  
ATOM   1206  N   ARG A 162      42.809   8.132 -20.534  1.00 16.72      A    N  
ANISOU 1206  N   ARG A 162     2420   1995   1935    397    289    111  A    N  
ATOM   1207  CA  ARG A 162      43.076   7.271 -21.684  1.00 17.41      A    C  
ANISOU 1207  CA  ARG A 162     2568   1990   2055    367    334    116  A    C  
ATOM   1208  C   ARG A 162      42.931   5.813 -21.307  1.00 17.59      A    C  
ANISOU 1208  C   ARG A 162     2561   1888   2233    247    357     25  A    C  
ATOM   1209  O   ARG A 162      42.473   5.018 -22.116  1.00 18.78      A    O  
ANISOU 1209  O   ARG A 162     3059   2086   1987    323    385     70  A    O  
ATOM   1210  CB  ARG A 162      44.483   7.498 -22.269  1.00 18.11      A    C  
ANISOU 1210  CB  ARG A 162     2706   1992   2181    157    517    180  A    C  
ATOM   1211  CG  ARG A 162      44.552   8.728 -23.155  1.00 16.85      A    C  
ANISOU 1211  CG  ARG A 162     2616   1934   1850    301    423     -5  A    C  
ATOM   1212  CD  ARG A 162      45.941   8.840 -23.712  1.00 18.51      A    C  
ANISOU 1212  CD  ARG A 162     2806   2116   2110    386    644     68  A    C  
ATOM   1213  NE  ARG A 162      46.057   9.923 -24.674  1.00 19.39      A    N  
ANISOU 1213  NE  ARG A 162     2852   2400   2116     85    591    189  A    N  
ATOM   1214  CZ  ARG A 162      47.164  10.182 -25.364  1.00 21.44      A    C  
ANISOU 1214  CZ  ARG A 162     2760   3033   2352    -22    613     31  A    C  
ATOM   1215  NH1 ARG A 162      48.260   9.451 -25.173  1.00 22.98      A    N  
ANISOU 1215  NH1 ARG A 162     2812   3697   2221      7    788   -482  A    N  
ATOM   1216  NH2 ARG A 162      47.189  11.205 -26.196  1.00 21.86      A    N  
ANISOU 1216  NH2 ARG A 162     2932   3285   2086   -247    612     47  A    N  
ATOM   1217  N   ALA A 163      43.258   5.492 -20.055  1.00 16.71      A    N  
ANISOU 1217  N   ALA A 163     2632   1787   1928    391    578    -56  A    N  
ATOM   1218  CA  ALA A 163      43.179   4.098 -19.575  1.00 17.44      A    C  
ANISOU 1218  CA  ALA A 163     2920   1712   1993    412    539   -205  A    C  
ATOM   1219  C   ALA A 163      41.740   3.530 -19.595  1.00 18.92      A    C  
ANISOU 1219  C   ALA A 163     2960   1873   2355    473    507   -107  A    C  
ATOM   1220  O   ALA A 163      41.544   2.300 -19.548  1.00 19.88      A    O  
ANISOU 1220  O   ALA A 163     3332   1767   2453    562    685     52  A    O  
ATOM   1221  CB  ALA A 163      43.769   3.985 -18.173  1.00 21.03      A    C  
ANISOU 1221  CB  ALA A 163     3039   2112   2838    553   -118     22  A    C  
ATOM   1222  N   ARG A 164      40.746   4.421 -19.620  1.00 19.11      A    N  
ANISOU 1222  N   ARG A 164     2992   1705   2560    465    429   -184  A    N  
ATOM   1223  CA  ARG A 164      39.337   4.035 -19.567  1.00 19.30      A    C  
ANISOU 1223  CA  ARG A 164     2925   1769   2637    464    518     57  A    C  
ATOM   1224  C   ARG A 164      38.517   4.740 -20.645  1.00 20.24      A    C  
ANISOU 1224  C   ARG A 164     2769   2163   2756    523    308   -150  A    C  
ATOM   1225  O   ARG A 164      37.314   4.879 -20.495  1.00 20.84      A    O  
ANISOU 1225  O   ARG A 164     2630   2239   3047    335     77     93  A    O  
ATOM   1226  CB  ARG A 164      38.762   4.289 -18.161  1.00 20.49      A    C  
ANISOU 1226  CB  ARG A 164     2836   2326   2622    310    518     98  A    C  
ATOM   1227  CG  ARG A 164      38.832   5.736 -17.751  1.00 20.10      A    C  
ANISOU 1227  CG  ARG A 164     2854   2228   2553    338    488    198  A    C  
ATOM   1228  CD  ARG A 164      38.174   6.087 -16.448  1.00 20.38      A    C  
ANISOU 1228  CD  ARG A 164     2744   2502   2495    433    418    294  A    C  
ATOM   1229  NE  ARG A 164      36.762   5.792 -16.421  1.00 19.20      A    N  
ANISOU 1229  NE  ARG A 164     2645   2364   2282    527    462   -116  A    N  
ATOM   1230  CZ  ARG A 164      35.819   6.565 -16.975  1.00 18.54      A    C  
ANISOU 1230  CZ  ARG A 164     2636   2230   2177    392    534     16  A    C  
ATOM   1231  NH1 ARG A 164      36.126   7.659 -17.616  1.00 17.56      A    N  
ANISOU 1231  NH1 ARG A 164     2470   2063   2136    513    402     95  A    N  
ATOM   1232  NH2 ARG A 164      34.539   6.245 -16.867  1.00 19.04      A    N  
ANISOU 1232  NH2 ARG A 164     2699   2079   2455    221    450     20  A    N  
ATOM   1233  N   GLN A 165      39.190   5.164 -21.726  1.00 20.32      A    N  
ANISOU 1233  N   GLN A 165     2861   2130   2727    481    345   -112  A    N  
ATOM   1234  CA  GLN A 165      38.570   6.008 -22.763  1.00 20.72      A    C  
ANISOU 1234  CA  GLN A 165     2790   2401   2678    616    132   -496  A    C  
ATOM   1235  C   GLN A 165      37.426   5.276 -23.469  1.00 19.55      A    C  
ANISOU 1235  C   GLN A 165     2550   2142   2733    654    409   -639  A    C  
ATOM   1236  O   GLN A 165      36.364   5.867 -23.746  1.00 20.48      A    O  
ANISOU 1236  O   GLN A 165     2628   2349   2804    588    254   -567  A    O  
ATOM   1237  CB  GLN A 165      39.651   6.458 -23.749  1.00 23.16      A    C  
ANISOU 1237  CB  GLN A 165     2786   2721   3291    323     63     23  A    C  
ATOM   1238  CG  GLN A 165      39.144   7.333 -24.846  1.00 26.05      A    C  
ANISOU 1238  CG  GLN A 165     3269   3356   3273    446    337      0  A    C  
ATOM   1239  CD  GLN A 165      40.261   7.966 -25.639  1.00 28.60      A    C  
ANISOU 1239  CD  GLN A 165     3558   3654   3655    382    927    -24  A    C  
ATOM   1240  NE2 GLN A 165      39.934   9.087 -26.305  1.00 30.52      A    N  
ANISOU 1240  NE2 GLN A 165     4845   3950   2800    550    242   -350  A    N  
ATOM   1241  OE1 GLN A 165      41.417   7.489 -25.620  1.00 28.95      A    O  
ANISOU 1241  OE1 GLN A 165     3724   3847   3426    889    958    -83  A    O  
ATOM   1242  N   GLN A 166      37.614   3.993 -23.766  1.00 21.79      A    N  
ANISOU 1242  N   GLN A 166     2430   2320   3528   1085    271   -967  A    N  
ATOM   1243  CA  GLN A 166      36.541   3.203 -24.390  1.00 24.47      A    C  
ANISOU 1243  CA  GLN A 166     2952   2433   3910    631    361  -1110  A    C  
ATOM   1244  C   GLN A 166      35.428   2.920 -23.475  1.00 24.69      A    C  
ANISOU 1244  C   GLN A 166     3008   2192   4179    625    281   -995  A    C  
ATOM   1245  O   GLN A 166      34.275   2.942 -23.906  1.00 26.60      A    O  
ANISOU 1245  O   GLN A 166     3115   2713   4276     79    163  -1452  A    O  
ATOM   1246  CB  GLN A 166      37.078   1.886 -24.963  1.00 29.22      A    C  
ANISOU 1246  CB  GLN A 166     4159   2628   4314    627    719  -1346  A    C  
ATOM   1247  CG  GLN A 166      38.082   2.169 -26.033  1.00 33.49      A    C  
ANISOU 1247  CG  GLN A 166     4799   3478   4447    386    937  -1383  A    C  
ATOM   1248  CD  GLN A 166      37.522   3.095 -27.066  1.00 35.64      A    C  
ANISOU 1248  CD  GLN A 166     5408   3330   4802    932    726  -1092  A    C  
ATOM   1249  NE2 GLN A 166      38.264   4.136 -27.376  1.00 45.39      A    N  
ANISOU 1249  NE2 GLN A 166     7408   4647   5191   -245   1923   -861  A    N  
ATOM   1250  OE1 GLN A 166      36.396   2.897 -27.549  1.00 47.88      A    O  
ANISOU 1250  OE1 GLN A 166     6505   7372   4314    534    263   -790  A    O  
ATOM   1251  N   LYS A 167      35.724   2.640 -22.215  1.00 24.51      A    N  
ANISOU 1251  N   LYS A 167     2663   2140   4509    548    319  -1058  A    N  
ATOM   1252  CA  LYS A 167      34.651   2.445 -21.263  1.00 25.39      A    C  
ANISOU 1252  CA  LYS A 167     2786   2337   4520    324    361   -964  A    C  
ATOM   1253  C   LYS A 167      33.833   3.735 -21.181  1.00 23.03      A    C  
ANISOU 1253  C   LYS A 167     2669   1959   4121     86    318   -536  A    C  
ATOM   1254  O   LYS A 167      32.599   3.678 -21.182  1.00 23.27      A    O  
ANISOU 1254  O   LYS A 167     2706   2066   4067    234    192   -563  A    O  
ATOM   1255  CB  LYS A 167      35.182   2.053 -19.906  1.00 28.35      A    C  
ANISOU 1255  CB  LYS A 167     3466   2636   4669    403    108   -688  A    C  
ATOM   1256  CG  LYS A 167      34.103   1.736 -18.901  1.00 33.69      A    C  
ANISOU 1256  CG  LYS A 167     4382   3471   4946    660    775  -1204  A    C  
ATOM   1257  CD  LYS A 167      34.623   1.709 -17.489  1.00 41.09      A    C  
ANISOU 1257  CD  LYS A 167     5473   4732   5408    646    302  -1345  A    C  
ATOM   1258  CE  LYS A 167      35.574   0.591 -17.214  1.00 48.03      A    C  
ANISOU 1258  CE  LYS A 167     6389   5625   6231   1122    195   -934  A    C  
ATOM   1259  NZ  LYS A 167      36.293   0.881 -15.953  1.00 52.97      A    N  
ANISOU 1259  NZ  LYS A 167     6949   6551   6624    613   -166  -1143  A    N  
ATOM   1260  N   GLN A 168      34.517   4.895 -21.153  1.00 20.37      A    N  
ANISOU 1260  N   GLN A 168     2653   1692   3391    324    124   -644  A    N  
ATOM   1261  CA  GLN A 168      33.790   6.165 -21.119  1.00 18.76      A    C  
ANISOU 1261  CA  GLN A 168     2523   1838   2765    357    192   -562  A    C  
ATOM   1262  C   GLN A 168      32.930   6.365 -22.368  1.00 20.80      A    C  
ANISOU 1262  C   GLN A 168     2581   2249   3072    585    111   -576  A    C  
ATOM   1263  O   GLN A 168      31.799   6.835 -22.262  1.00 18.93      A    O  
ANISOU 1263  O   GLN A 168     2231   2410   2548    340     22   -951  A    O  
ATOM   1264  CB  GLN A 168      34.704   7.359 -20.902  1.00 18.00      A    C  
ANISOU 1264  CB  GLN A 168     2349   1921   2568    305    276   -471  A    C  
ATOM   1265  CG  GLN A 168      33.943   8.673 -20.748  1.00 17.22      A    C  
ANISOU 1265  CG  GLN A 168     2292   2061   2190    424     51   -412  A    C  
ATOM   1266  CD  GLN A 168      33.041   8.669 -19.518  1.00 16.86      A    C  
ANISOU 1266  CD  GLN A 168     2222   1770   2410    188    235   -281  A    C  
ATOM   1267  NE2 GLN A 168      31.717   8.921 -19.709  1.00 17.14      A    N  
ANISOU 1267  NE2 GLN A 168     2439   1979   2093    316    197   -405  A    N  
ATOM   1268  OE1 GLN A 168      33.517   8.396 -18.423  1.00 18.14      A    O  
ANISOU 1268  OE1 GLN A 168     2309   2171   2410    379    207   -258  A    O  
ATOM   1269  N   ALA A 169      33.448   6.012 -23.542  1.00 21.25      A    N  
ANISOU 1269  N   ALA A 169     2589   2464   3020    597     39   -790  A    N  
ATOM   1270  CA  ALA A 169      32.624   6.135 -24.750  1.00 23.34      A    C  
ANISOU 1270  CA  ALA A 169     2991   2739   3136    822    -98  -1046  A    C  
ATOM   1271  C   ALA A 169      31.299   5.387 -24.601  1.00 23.23      A    C  
ANISOU 1271  C   ALA A 169     2981   2933   2910    698    485   -841  A    C  
ATOM   1272  O   ALA A 169      30.240   5.911 -25.010  1.00 24.35      A    O  
ANISOU 1272  O   ALA A 169     3185   2923   3141    630   -102  -1156  A    O  
ATOM   1273  CB  ALA A 169      33.372   5.673 -25.988  1.00 25.93      A    C  
ANISOU 1273  CB  ALA A 169     3034   3552   3265    762    223  -1020  A    C  
ATOM   1274  N   LYS A 170      31.348   4.173 -24.040  1.00 26.61      A    N  
ANISOU 1274  N   LYS A 170     3680   2856   3574    776    271  -1122  A    N  
ATOM   1275  CA  LYS A 170      30.113   3.358 -23.863  1.00 27.83      A    C  
ANISOU 1275  CA  LYS A 170     3339   3528   3706    648    311  -1007  A    C  
ATOM   1276  C   LYS A 170      29.210   3.977 -22.794  1.00 24.35      A    C  
ANISOU 1276  C   LYS A 170     3093   2664   3492    593     22   -901  A    C  
ATOM   1277  O   LYS A 170      27.996   4.028 -22.947  1.00 24.65      A    O  
ANISOU 1277  O   LYS A 170     3044   2165   4153    289    -21  -1063  A    O  
ATOM   1278  CB  LYS A 170      30.414   1.905 -23.517  1.00 32.86      A    C  
ANISOU 1278  CB  LYS A 170     4297   3632   4554    982   -241  -1196  A    C  
ATOM   1279  CG  LYS A 170      31.048   1.177 -24.695  1.00 44.06      A    C  
ANISOU 1279  CG  LYS A 170     5980   5383   5377    949    574  -1422  A    C  
ATOM   1280  CD  LYS A 170      31.185  -0.335 -24.465  1.00 52.37      A    C  
ANISOU 1280  CD  LYS A 170     7021   5853   7025    816    265  -1239  A    C  
ATOM   1281  CE  LYS A 170      31.557  -1.059 -25.746  1.00 58.83      A    C  
ANISOU 1281  CE  LYS A 170     7334   7635   7382    662    651  -1896  A    C  
ATOM   1282  NZ  LYS A 170      32.810  -0.515 -26.347  1.00 66.92      A    N  
ANISOU 1282  NZ  LYS A 170     8405   8528   8491     46   1219  -1448  A    N  
ATOM   1283  N   LEU A 171      29.812   4.469 -21.731  1.00 21.78      A    N  
ANISOU 1283  N   LEU A 171     2710   2468   3096    234      9   -503  A    N  
ATOM   1284  CA  LEU A 171      29.048   5.155 -20.683  1.00 22.03      A    C  
ANISOU 1284  CA  LEU A 171     2595   2383   3392    339     83   -345  A    C  
ATOM   1285  C   LEU A 171      28.309   6.381 -21.208  1.00 18.70      A    C  
ANISOU 1285  C   LEU A 171     2500   1740   2865    -57    -30   -607  A    C  
ATOM   1286  O   LEU A 171      27.107   6.544 -20.969  1.00 19.86      A    O  
ANISOU 1286  O   LEU A 171     2572   1816   3158    319    145   -576  A    O  
ATOM   1287  CB  LEU A 171      29.924   5.524 -19.497  1.00 21.85      A    C  
ANISOU 1287  CB  LEU A 171     2710   2579   3011    292    110   -136  A    C  
ATOM   1288  CG  LEU A 171      30.398   4.339 -18.663  1.00 24.70      A    C  
ANISOU 1288  CG  LEU A 171     3108   2834   3440    578    329     16  A    C  
ATOM   1289  CD1 LEU A 171      31.533   4.762 -17.738  1.00 24.24      A    C  
ANISOU 1289  CD1 LEU A 171     2849   2601   3760    413    389     26  A    C  
ATOM   1290  CD2 LEU A 171      29.281   3.736 -17.832  1.00 30.15      A    C  
ANISOU 1290  CD2 LEU A 171     3392   3597   4464     91    318    356  A    C  
ATOM   1291  N   THR A 172      29.013   7.192 -21.978  1.00 19.83      A    N  
ANISOU 1291  N   THR A 172     2640   2151   2743    108    127   -403  A    N  
ATOM   1292  CA  THR A 172      28.397   8.370 -22.596  1.00 20.76      A    C  
ANISOU 1292  CA  THR A 172     2682   2393   2812    250    -56   -499  A    C  
ATOM   1293  C   THR A 172      27.251   7.978 -23.506  1.00 21.13      A    C  
ANISOU 1293  C   THR A 172     2938   2641   2446    252    -98   -782  A    C  
ATOM   1294  O   THR A 172      26.161   8.594 -23.468  1.00 21.73      A    O  
ANISOU 1294  O   THR A 172     2870   2572   2812    282   -195   -603  A    O  
ATOM   1295  CB  THR A 172      29.450   9.214 -23.330  1.00 19.41      A    C  
ANISOU 1295  CB  THR A 172     2380   2249   2744    162   -226   -566  A    C  
ATOM   1296  CG2 THR A 172      28.844  10.390 -24.042  1.00 20.35      A    C  
ANISOU 1296  CG2 THR A 172     2509   2417   2804    275    -51   -384  A    C  
ATOM   1297  OG1 THR A 172      30.391   9.687 -22.361  1.00 18.62      A    O  
ANISOU 1297  OG1 THR A 172     2387   2315   2371     53   -303   -399  A    O  
ATOM   1298  N   GLU A 173      27.478   6.939 -24.301  1.00 22.15      A    N  
ANISOU 1298  N   GLU A 173     2959   2498   2956    475    -14   -821  A    N  
ATOM   1299  CA  GLU A 173      26.413   6.450 -25.212  1.00 25.85      A    C  
ANISOU 1299  CA  GLU A 173     3069   3347   3406    229   -205  -1170  A    C  
ATOM   1300  C   GLU A 173      25.188   5.975 -24.443  1.00 24.64      A    C  
ANISOU 1300  C   GLU A 173     3098   3024   3239    320   -308  -1125  A    C  
ATOM   1301  O   GLU A 173      24.069   6.081 -24.925  1.00 28.84      A    O  
ANISOU 1301  O   GLU A 173     3220   4062   3673    125   -747  -1129  A    O  
ATOM   1302  CB  GLU A 173      26.904   5.293 -26.069  1.00 32.32      A    C  
ANISOU 1302  CB  GLU A 173     4347   4002   3931    514    226  -1511  A    C  
ATOM   1303  CG  GLU A 173      27.866   5.703 -27.145  1.00 40.65      A    C  
ANISOU 1303  CG  GLU A 173     5537   4989   4918    119    543  -1257  A    C  
ATOM   1304  CD  GLU A 173      28.425   4.499 -27.911  1.00 52.91      A    C  
ANISOU 1304  CD  GLU A 173     7864   5839   6400    311   1188  -2389  A    C  
ATOM   1305  OE1 GLU A 173      27.811   3.386 -27.822  1.00 61.79      A    O  
ANISOU 1305  OE1 GLU A 173    10862   5434   7181   -190   1796  -2552  A    O  
ATOM   1306  OE2 GLU A 173      29.471   4.670 -28.608  1.00 65.34      A    O  
ANISOU 1306  OE2 GLU A 173     8521   8738   7566  -1078   1774  -1921  A    O  
ATOM   1307  N   ASP A 174      25.408   5.449 -23.249  1.00 23.70      A    N  
ANISOU 1307  N   ASP A 174     3069   2382   3552    659   -582   -971  A    N  
ATOM   1308  CA  ASP A 174      24.353   4.988 -22.358  1.00 26.65      A    C  
ANISOU 1308  CA  ASP A 174     3448   2805   3872    201     95  -1234  A    C  
ATOM   1309  C   ASP A 174      23.748   6.089 -21.473  1.00 25.50      A    C  
ANISOU 1309  C   ASP A 174     3336   2625   3725    162    541   -835  A    C  
ATOM   1310  O   ASP A 174      22.970   5.790 -20.580  1.00 30.54      A    O  
ANISOU 1310  O   ASP A 174     3265   3452   4885   -183   1086  -1034  A    O  
ATOM   1311  CB  ASP A 174      24.905   3.889 -21.428  1.00 32.77      A    C  
ANISOU 1311  CB  ASP A 174     4019   3612   4819    308    -25   -647  A    C  
ATOM   1312  CG  ASP A 174      25.126   2.573 -22.126  1.00 39.51      A    C  
ANISOU 1312  CG  ASP A 174     5556   3709   5747    145   -368   -862  A    C  
ATOM   1313  OD1 ASP A 174      24.637   2.396 -23.267  1.00 46.85      A    O  
ANISOU 1313  OD1 ASP A 174     7604   4232   5964   -591   -547   -941  A    O  
ATOM   1314  OD2 ASP A 174      25.785   1.700 -21.522  1.00 47.49      A    O  
ANISOU 1314  OD2 ASP A 174     6609   5036   6400    732    315    608  A    O  
ATOM   1315  N   GLY A 175      24.139   7.333 -21.694  1.00 20.36      A    N  
ANISOU 1315  N   GLY A 175     2566   2578   2588    184    234  -1032  A    N  
ATOM   1316  CA  GLY A 175      23.597   8.485 -21.016  1.00 20.73      A    C  
ANISOU 1316  CA  GLY A 175     2504   2392   2980    230    154   -950  A    C  
ATOM   1317  C   GLY A 175      24.319   8.928 -19.742  1.00 19.55      A    C  
ANISOU 1317  C   GLY A 175     2393   2315   2717    235     68   -590  A    C  
ATOM   1318  O   GLY A 175      23.721   9.569 -18.879  1.00 19.82      A    O  
ANISOU 1318  O   GLY A 175     2280   2426   2824    314    245   -472  A    O  
ATOM   1319  N   LEU A 176      25.619   8.663 -19.676  1.00 18.98      A    N  
ANISOU 1319  N   LEU A 176     2461   2271   2479    200    211   -501  A    N  
ATOM   1320  CA  LEU A 176      26.454   9.001 -18.527  1.00 18.64      A    C  
ANISOU 1320  CA  LEU A 176     2628   2101   2352    398     78   -334  A    C  
ATOM   1321  C   LEU A 176      27.702   9.784 -18.958  1.00 18.13      A    C  
ANISOU 1321  C   LEU A 176     2667   2018   2203    465     31   -151  A    C  
ATOM   1322  O   LEU A 176      28.805   9.255 -18.971  1.00 19.38      A    O  
ANISOU 1322  O   LEU A 176     2739   2158   2465    480    186   -237  A    O  
ATOM   1323  CB  LEU A 176      26.804   7.716 -17.775  1.00 18.98      A    C  
ANISOU 1323  CB  LEU A 176     2863   2121   2226    326    173   -160  A    C  
ATOM   1324  CG  LEU A 176      25.622   6.983 -17.117  1.00 21.52      A    C  
ANISOU 1324  CG  LEU A 176     2988   2493   2694    191    -48   -175  A    C  
ATOM   1325  CD1 LEU A 176      26.096   5.694 -16.460  1.00 22.36      A    C  
ANISOU 1325  CD1 LEU A 176     3381   2003   3111     20    153   -204  A    C  
ATOM   1326  CD2 LEU A 176      24.879   7.856 -16.099  1.00 22.88      A    C  
ANISOU 1326  CD2 LEU A 176     3038   2878   2777    272     33   -160  A    C  
ATOM   1327  N   PRO A 177      27.533  11.088 -19.312  1.00 15.79      A    N  
ANISOU 1327  N   PRO A 177     2361   1839   1797    383    105   -416  A    N  
ATOM   1328  CA  PRO A 177      28.652  11.869 -19.862  1.00 17.21      A    C  
ANISOU 1328  CA  PRO A 177     2536   1913   2090    224   -109   -287  A    C  
ATOM   1329  C   PRO A 177      29.696  12.303 -18.844  1.00 15.62      A    C  
ANISOU 1329  C   PRO A 177     2166   1752   2014    127    123   -249  A    C  
ATOM   1330  O   PRO A 177      29.469  12.256 -17.611  1.00 16.69      A    O  
ANISOU 1330  O   PRO A 177     2378   2048   1913    306    191   -221  A    O  
ATOM   1331  CB  PRO A 177      27.962  13.083 -20.501  1.00 18.01      A    C  
ANISOU 1331  CB  PRO A 177     2504   1977   2361    313   -140   -202  A    C  
ATOM   1332  CG  PRO A 177      26.530  12.700 -20.635  1.00 18.43      A    C  
ANISOU 1332  CG  PRO A 177     2643   1912   2448     87    233   -189  A    C  
ATOM   1333  CD  PRO A 177      26.263  11.814 -19.457  1.00 17.64      A    C  
ANISOU 1333  CD  PRO A 177     2397   2100   2204    472    106   -146  A    C  
ATOM   1334  N   LEU A 178      30.841  12.709 -19.385  1.00 16.32      A    N  
ANISOU 1334  N   LEU A 178     2219   2090   1891     37    107   -164  A    N  
ATOM   1335  CA  LEU A 178      31.985  13.133 -18.583  1.00 14.93      A    C  
ANISOU 1335  CA  LEU A 178     1975   1981   1713    155     90    -51  A    C  
ATOM   1336  C   LEU A 178      32.358  14.574 -18.935  1.00 15.93      A    C  
ANISOU 1336  C   LEU A 178     2273   1851   1927    429     67   -159  A    C  
ATOM   1337  O   LEU A 178      32.551  14.919 -20.106  1.00 16.18      A    O  
ANISOU 1337  O   LEU A 178     2368   2013   1763    313    162   -280  A    O  
ATOM   1338  CB  LEU A 178      33.182  12.244 -18.863  1.00 16.30      A    C  
ANISOU 1338  CB  LEU A 178     2425   1895   1871    433     54     36  A    C  
ATOM   1339  CG  LEU A 178      34.516  12.595 -18.207  1.00 16.07      A    C  
ANISOU 1339  CG  LEU A 178     2181   2024   1900    408    199    -44  A    C  
ATOM   1340  CD1 LEU A 178      34.441  12.439 -16.678  1.00 16.93      A    C  
ANISOU 1340  CD1 LEU A 178     2513   2030   1890    387    143   -271  A    C  
ATOM   1341  CD2 LEU A 178      35.665  11.715 -18.760  1.00 17.20      A    C  
ANISOU 1341  CD2 LEU A 178     2208   2221   2105    489     45   -185  A    C  
ATOM   1342  N   GLY A 179      32.519  15.384 -17.907  1.00 15.60      A    N  
ANISOU 1342  N   GLY A 179     2144   2048   1734    322   -115   -179  A    N  
ATOM   1343  CA  GLY A 179      32.975  16.749 -18.050  1.00 14.49      A    C  
ANISOU 1343  CA  GLY A 179     1760   2077   1668    203    109   -100  A    C  
ATOM   1344  C   GLY A 179      34.375  16.874 -17.460  1.00 15.02      A    C  
ANISOU 1344  C   GLY A 179     1856   2025   1825    255    -26    -48  A    C  
ATOM   1345  O   GLY A 179      34.746  16.156 -16.525  1.00 13.74      A    O  
ANISOU 1345  O   GLY A 179     1494   2020   1703    314    -83   -153  A    O  
ATOM   1346  N   VAL A 180      35.136  17.819 -17.991  1.00 14.58      A    N  
ANISOU 1346  N   VAL A 180     1919   2085   1536    271    125     33  A    N  
ATOM   1347  CA  VAL A 180      36.495  18.128 -17.488  1.00 14.52      A    C  
ANISOU 1347  CA  VAL A 180     1917   1956   1643    391      3     30  A    C  
ATOM   1348  C   VAL A 180      36.634  19.633 -17.284  1.00 14.85      A    C  
ANISOU 1348  C   VAL A 180     1904   2022   1715    341     98    103  A    C  
ATOM   1349  O   VAL A 180      36.437  20.418 -18.201  1.00 15.39      A    O  
ANISOU 1349  O   VAL A 180     2206   2033   1609    400     51     50  A    O  
ATOM   1350  CB  VAL A 180      37.596  17.631 -18.433  1.00 16.20      A    C  
ANISOU 1350  CB  VAL A 180     2155   2055   1944    471    215     92  A    C  
ATOM   1351  CG1 VAL A 180      38.961  18.062 -17.942  1.00 18.25      A    C  
ANISOU 1351  CG1 VAL A 180     2238   2403   2291    464    276     49  A    C  
ATOM   1352  CG2 VAL A 180      37.500  16.106 -18.584  1.00 17.43      A    C  
ANISOU 1352  CG2 VAL A 180     2362   2115   2143    743    155     63  A    C  
ATOM   1353  N   ASN A 181      36.959  20.023 -16.058  1.00 14.62      A    N  
ANISOU 1353  N   ASN A 181     2037   1992   1525    377     58    209  A    N  
ATOM   1354  CA  ASN A 181      37.097  21.416 -15.670  1.00 14.70      A    C  
ANISOU 1354  CA  ASN A 181     2041   2146   1396    452     78      0  A    C  
ATOM   1355  C   ASN A 181      38.580  21.775 -15.711  1.00 14.80      A    C  
ANISOU 1355  C   ASN A 181     2140   1896   1584    427     42   -124  A    C  
ATOM   1356  O   ASN A 181      39.403  21.088 -15.094  1.00 15.48      A    O  
ANISOU 1356  O   ASN A 181     2413   2182   1284    568    -24    -96  A    O  
ATOM   1357  CB  ASN A 181      36.515  21.575 -14.272  1.00 15.65      A    C  
ANISOU 1357  CB  ASN A 181     2030   2390   1523    469    258    152  A    C  
ATOM   1358  CG  ASN A 181      36.413  22.990 -13.843  1.00 15.29      A    C  
ANISOU 1358  CG  ASN A 181     1889   2559   1361    506    226    -85  A    C  
ATOM   1359  ND2 ASN A 181      35.183  23.389 -13.437  1.00 17.06      A    N  
ANISOU 1359  ND2 ASN A 181     1957   2759   1765    760     56   -640  A    N  
ATOM   1360  OD1 ASN A 181      37.428  23.732 -13.811  1.00 16.62      A    O  
ANISOU 1360  OD1 ASN A 181     2031   2661   1621    419     14   -253  A    O  
ATOM   1361  N   LEU A 182      38.908  22.803 -16.478  1.00 14.50      A    N  
ANISOU 1361  N   LEU A 182     2062   1885   1562    460     24    -52  A    N  
ATOM   1362  CA  LEU A 182      40.268  23.205 -16.750  1.00 15.35      A    C  
ANISOU 1362  CA  LEU A 182     2186   1942   1703    277    -50     19  A    C  
ATOM   1363  C   LEU A 182      40.630  24.431 -15.932  1.00 16.77      A    C  
ANISOU 1363  C   LEU A 182     2219   2021   2132    440     10   -224  A    C  
ATOM   1364  O   LEU A 182      39.919  25.427 -15.949  1.00 20.03      A    O  
ANISOU 1364  O   LEU A 182     2664   2033   2913    603   -440   -472  A    O  
ATOM   1365  CB  LEU A 182      40.387  23.569 -18.210  1.00 17.24      A    C  
ANISOU 1365  CB  LEU A 182     2353   2353   1842    269      6    213  A    C  
ATOM   1366  CG  LEU A 182      40.125  22.425 -19.177  1.00 17.01      A    C  
ANISOU 1366  CG  LEU A 182     2340   2278   1844    223    171    181  A    C  
ATOM   1367  CD1 LEU A 182      40.254  22.990 -20.600  1.00 19.44      A    C  
ANISOU 1367  CD1 LEU A 182     2928   2595   1860    633    382    214  A    C  
ATOM   1368  CD2 LEU A 182      41.043  21.221 -18.976  1.00 18.53      A    C  
ANISOU 1368  CD2 LEU A 182     2467   2411   2159    310    599    204  A    C  
ATOM   1369  N   GLY A 183      41.756  24.346 -15.256  1.00 15.91      A    N  
ANISOU 1369  N   GLY A 183     2191   2114   1737    199     72   -305  A    N  
ATOM   1370  CA  GLY A 183      42.301  25.417 -14.485  1.00 17.44      A    C  
ANISOU 1370  CA  GLY A 183     2386   2191   2047   -166    -40   -201  A    C  
ATOM   1371  C   GLY A 183      43.590  25.967 -15.050  1.00 18.80      A    C  
ANISOU 1371  C   GLY A 183     2395   2463   2283    -12    118   -233  A    C  
ATOM   1372  O   GLY A 183      44.044  25.593 -16.136  1.00 19.66      A    O  
ANISOU 1372  O   GLY A 183     2793   2359   2317    107    276   -218  A    O  
ATOM   1373  N   LYS A 184      44.169  26.891 -14.311  1.00 18.53      A    N  
ANISOU 1373  N   LYS A 184     2497   2268   2273     32    281   -399  A    N  
ATOM   1374  CA  LYS A 184      45.454  27.483 -14.704  1.00 20.14      A    C  
ANISOU 1374  CA  LYS A 184     2529   2601   2519   -128    215   -262  A    C  
ATOM   1375  C   LYS A 184      46.428  27.426 -13.553  1.00 20.11      A    C  
ANISOU 1375  C   LYS A 184     2563   2464   2614      1    260   -439  A    C  
ATOM   1376  O   LYS A 184      46.030  27.457 -12.354  1.00 20.59      A    O  
ANISOU 1376  O   LYS A 184     2593   2737   2493     -2    203   -239  A    O  
ATOM   1377  CB  LYS A 184      45.251  28.888 -15.207  1.00 25.40      A    C  
ANISOU 1377  CB  LYS A 184     3201   2948   3499   -379    151     64  A    C  
ATOM   1378  CG  LYS A 184      44.736  29.830 -14.206  1.00 29.82      A    C  
ANISOU 1378  CG  LYS A 184     3955   3479   3896    221    494    128  A    C  
ATOM   1379  CD  LYS A 184      44.815  31.259 -14.773  1.00 39.25      A    C  
ANISOU 1379  CD  LYS A 184     5977   4076   4860    334    705    742  A    C  
ATOM   1380  CE  LYS A 184      44.628  32.290 -13.686  1.00 45.90      A    C  
ANISOU 1380  CE  LYS A 184     6137   5441   5860    317    996     57  A    C  
ATOM   1381  NZ  LYS A 184      43.192  32.398 -13.379  1.00 50.24      A    N  
ANISOU 1381  NZ  LYS A 184     6387   6829   5872   1195   1866     -4  A    N  
ATOM   1382  N   ASN A 185      47.708  27.336 -13.895  1.00 19.54      A    N  
ANISOU 1382  N   ASN A 185     2557   2320   2546    122    216   -576  A    N  
ATOM   1383  CA  ASN A 185      48.745  27.322 -12.869  1.00 21.55      A    C  
ANISOU 1383  CA  ASN A 185     2479   3072   2635    122    238   -553  A    C  
ATOM   1384  C   ASN A 185      48.870  28.673 -12.166  1.00 22.46      A    C  
ANISOU 1384  C   ASN A 185     2618   2913   3000    106    349   -365  A    C  
ATOM   1385  O   ASN A 185      48.615  29.724 -12.758  1.00 22.97      A    O  
ANISOU 1385  O   ASN A 185     2944   2476   3304    137    425   -628  A    O  
ATOM   1386  CB  ASN A 185      50.096  26.878 -13.445  1.00 22.91      A    C  
ANISOU 1386  CB  ASN A 185     2669   3392   2644    241    346   -682  A    C  
ATOM   1387  CG  ASN A 185      50.148  25.395 -13.694  1.00 20.53      A    C  
ANISOU 1387  CG  ASN A 185     2184   3190   2423    122    295   -454  A    C  
ATOM   1388  ND2 ASN A 185      50.086  24.604 -12.616  1.00 21.37      A    N  
ANISOU 1388  ND2 ASN A 185     2259   3317   2542    -29    443   -394  A    N  
ATOM   1389  OD1 ASN A 185      50.262  24.952 -14.836  1.00 21.88      A    O  
ANISOU 1389  OD1 ASN A 185     2353   3405   2554     26    289   -663  A    O  
ATOM   1390  N   LYS A 186      49.252  28.610 -10.894  1.00 24.37      A    N  
ANISOU 1390  N   LYS A 186     3032   3513   2714   -284    245   -673  A    N  
ATOM   1391  CA  LYS A 186      49.452  29.779 -10.063  1.00 29.49      A    C  
ANISOU 1391  CA  LYS A 186     4092   3500   3612   -501    267   -768  A    C  
ATOM   1392  C   LYS A 186      50.376  30.814 -10.714  1.00 31.32      A    C  
ANISOU 1392  C   LYS A 186     4618   3574   3706   -526    -63   -201  A    C  
ATOM   1393  O   LYS A 186      50.114  32.011 -10.685  1.00 34.63      A    O  
ANISOU 1393  O   LYS A 186     5677   3345   4135   -519   -168   -326  A    O  
ATOM   1394  CB  LYS A 186      50.026  29.354  -8.698  1.00 32.02      A    C  
ANISOU 1394  CB  LYS A 186     4801   3834   3529   -707    162   -425  A    C  
ATOM   1395  CG  LYS A 186      50.062  30.510  -7.716  1.00 41.67      A    C  
ANISOU 1395  CG  LYS A 186     6262   5369   4200   -557      2  -1195  A    C  
ATOM   1396  CD  LYS A 186      50.440  30.056  -6.325  1.00 48.54      A    C  
ANISOU 1396  CD  LYS A 186     7385   6737   4318   -741   -349  -1003  A    C  
ATOM   1397  CE  LYS A 186      50.437  31.246  -5.367  1.00 51.22      A    C  
ANISOU 1397  CE  LYS A 186     7764   7212   4485  -1266   -530  -1389  A    C  
ATOM   1398  NZ  LYS A 186      51.061  30.791  -4.115  1.00 58.61      A    N  
ANISOU 1398  NZ  LYS A 186     8541   8357   5369  -1197   -796   -962  A    N  
ATOM   1399  N   THR A 187      51.468  30.340 -11.286  1.00 33.61      A    N  
ANISOU 1399  N   THR A 187     3761   5171   3836   -978   -377   -206  A    N  
ATOM   1400  CA  THR A 187      52.483  31.237 -11.804  1.00 39.45      A    C  
ANISOU 1400  CA  THR A 187     5039   5366   4583  -1143    270    634  A    C  
ATOM   1401  C   THR A 187      52.274  31.615 -13.255  1.00 37.49      A    C  
ANISOU 1401  C   THR A 187     4695   5147   4399  -1730   -248    125  A    C  
ATOM   1402  O   THR A 187      53.082  32.346 -13.801  1.00 44.29      A    O  
ANISOU 1402  O   THR A 187     5286   6257   5283  -2201     -4    937  A    O  
ATOM   1403  CB  THR A 187      53.886  30.627 -11.657  1.00 43.45      A    C  
ANISOU 1403  CB  THR A 187     4475   6451   5580  -1251    337    686  A    C  
ATOM   1404  CG2 THR A 187      54.183  30.396 -10.203  1.00 48.14      A    C  
ANISOU 1404  CG2 THR A 187     5144   7151   5995  -1322    -33    813  A    C  
ATOM   1405  OG1 THR A 187      53.947  29.384 -12.374  1.00 49.58      A    O  
ANISOU 1405  OG1 THR A 187     5597   6837   6401    566   2302    518  A    O  
ATOM   1406  N   SER A 188      51.214  31.153 -13.894  1.00 37.48      A    N  
ANISOU 1406  N   SER A 188     4990   4694   4556  -1499    -61   -831  A    N  
ATOM   1407  CA  SER A 188      51.117  31.387 -15.335  1.00 43.17      A    C  
ANISOU 1407  CA  SER A 188     6393   4793   5216  -1747   -873   -281  A    C  
ATOM   1408  C   SER A 188      50.930  32.891 -15.628  1.00 44.70      A    C  
ANISOU 1408  C   SER A 188     6869   4468   5645  -1980   -839   -878  A    C  
ATOM   1409  O   SER A 188      50.260  33.598 -14.878  1.00 45.75      A    O  
ANISOU 1409  O   SER A 188     7012   5178   5190  -1521   -457   -246  A    O  
ATOM   1410  CB  SER A 188      50.021  30.534 -15.968  1.00 47.35      A    C  
ANISOU 1410  CB  SER A 188     5904   6418   5666  -2358   -774   -473  A    C  
ATOM   1411  OG  SER A 188      48.916  31.349 -16.304  1.00 57.21      A    O  
ANISOU 1411  OG  SER A 188     7513   5469   8755  -1648   -720  -1306  A    O  
ATOM   1412  N   VAL A 189      51.556  33.357 -16.704  1.00 49.20      A    N  
ANISOU 1412  N   VAL A 189     7576   4837   6281  -2265   -611   -301  A    N  
ATOM   1413  CA  VAL A 189      51.440  34.759 -17.136  1.00 52.37      A    C  
ANISOU 1413  CA  VAL A 189     7512   5740   6645  -1421  -1116    539  A    C  
ATOM   1414  C   VAL A 189      50.324  34.969 -18.166  1.00 50.88      A    C  
ANISOU 1414  C   VAL A 189     8425   4788   6118  -1586  -1599   -102  A    C  
ATOM   1415  O   VAL A 189      49.851  36.085 -18.348  1.00 58.55      A    O  
ANISOU 1415  O   VAL A 189    10515   4822   6909  -1006  -2055   -390  A    O  
ATOM   1416  CB  VAL A 189      52.799  35.354 -17.631  1.00 57.28      A    C  
ANISOU 1416  CB  VAL A 189     7458   6857   7446  -1282   -466    286  A    C  
ATOM   1417  CG1 VAL A 189      53.681  35.694 -16.429  1.00 57.10      A    C  
ANISOU 1417  CG1 VAL A 189     7310   6200   8185  -1760   -684    318  A    C  
ATOM   1418  CG2 VAL A 189      53.523  34.417 -18.604  1.00 57.93      A    C  
ANISOU 1418  CG2 VAL A 189     7142   7796   7071  -1096    -14    210  A    C  
ATOM   1419  N   ASP A 190      49.878  33.911 -18.823  1.00 44.21      A    N  
ANISOU 1419  N   ASP A 190     7261   4347   5187  -2366   -606   1078  A    N  
ATOM   1420  CA  ASP A 190      48.779  34.051 -19.759  1.00 46.06      A    C  
ANISOU 1420  CA  ASP A 190     6981   4796   5722  -1505   -661    510  A    C  
ATOM   1421  C   ASP A 190      47.776  32.944 -19.546  1.00 41.09      A    C  
ANISOU 1421  C   ASP A 190     6158   4076   5379   -766   -196    286  A    C  
ATOM   1422  O   ASP A 190      47.989  31.790 -19.987  1.00 36.49      A    O  
ANISOU 1422  O   ASP A 190     5649   3731   4484   -660   -106    684  A    O  
ATOM   1423  CB  ASP A 190      49.287  34.056 -21.195  1.00 51.57      A    C  
ANISOU 1423  CB  ASP A 190     8067   6089   5436  -1362   -787    697  A    C  
ATOM   1424  CG  ASP A 190      48.165  34.225 -22.207  1.00 59.10      A    C  
ANISOU 1424  CG  ASP A 190     9674   7987   4795  -1725  -1402    314  A    C  
ATOM   1425  OD1 ASP A 190      47.049  34.738 -21.863  1.00 55.01      A    O  
ANISOU 1425  OD1 ASP A 190    10396   6039   4464  -2092  -1638   1794  A    O  
ATOM   1426  OD2 ASP A 190      48.417  33.834 -23.355  1.00 67.92      A    O  
ANISOU 1426  OD2 ASP A 190    11418   8600   5788  -1699   -364  -1120  A    O  
ATOM   1427  N   ALA A 191      46.676  33.308 -18.887  1.00 37.22      A    N  
ANISOU 1427  N   ALA A 191     6304   3121   4717   -364   -429   -350  A    N  
ATOM   1428  CA  ALA A 191      45.604  32.363 -18.605  1.00 34.02      A    C  
ANISOU 1428  CA  ALA A 191     5577   3681   3668    -54   -249    -51  A    C  
ATOM   1429  C   ALA A 191      45.117  31.645 -19.870  1.00 30.03      A    C  
ANISOU 1429  C   ALA A 191     5100   2758   3552    -42    157     -8  A    C  
ATOM   1430  O   ALA A 191      44.852  30.432 -19.859  1.00 25.92      A    O  
ANISOU 1430  O   ALA A 191     4112   2716   3021     22    379   -300  A    O  
ATOM   1431  CB  ALA A 191      44.452  33.073 -17.956  1.00 36.18      A    C  
ANISOU 1431  CB  ALA A 191     6284   3849   3610    521   -147   -493  A    C  
ATOM   1432  N   ALA A 192      44.991  32.394 -20.957  1.00 28.08      A    N  
ANISOU 1432  N   ALA A 192     4758   2474   3436     31    130    -96  A    N  
ATOM   1433  CA  ALA A 192      44.478  31.816 -22.203  1.00 27.88      A    C  
ANISOU 1433  CA  ALA A 192     4769   2712   3111     32    321     99  A    C  
ATOM   1434  C   ALA A 192      45.317  30.662 -22.677  1.00 27.55      A    C  
ANISOU 1434  C   ALA A 192     4724   2531   3212    -76    383     79  A    C  
ATOM   1435  O   ALA A 192      44.749  29.695 -23.160  1.00 26.81      A    O  
ANISOU 1435  O   ALA A 192     4806   2292   3087     45    542     62  A    O  
ATOM   1436  CB  ALA A 192      44.359  32.852 -23.308  1.00 30.06      A    C  
ANISOU 1436  CB  ALA A 192     5209   2796   3414     65    641    399  A    C  
ATOM   1437  N   GLU A 193      46.643  30.746 -22.544  1.00 26.02      A    N  
ANISOU 1437  N   GLU A 193     4740   2127   3017   -329    876   -132  A    N  
ATOM   1438  CA  GLU A 193      47.502  29.648 -22.958  1.00 27.74      A    C  
ANISOU 1438  CA  GLU A 193     4428   2582   3531     -6   1059    -45  A    C  
ATOM   1439  C   GLU A 193      47.329  28.439 -22.044  1.00 24.69      A    C  
ANISOU 1439  C   GLU A 193     3809   2768   2804     42    770   -162  A    C  
ATOM   1440  O   GLU A 193      47.289  27.311 -22.546  1.00 23.25      A    O  
ANISOU 1440  O   GLU A 193     3763   2735   2335   -430    950      9  A    O  
ATOM   1441  CB  GLU A 193      48.982  30.059 -23.108  1.00 37.00      A    C  
ANISOU 1441  CB  GLU A 193     4784   3955   5319   -374    474   -358  A    C  
ATOM   1442  CG  GLU A 193      49.877  29.031 -23.857  1.00 39.90      A    C  
ANISOU 1442  CG  GLU A 193     5271   4050   5839   -243    700   -375  A    C  
ATOM   1443  CD  GLU A 193      49.333  28.505 -25.229  1.00 47.51      A    C  
ANISOU 1443  CD  GLU A 193     7255   5282   5514     81    905   -376  A    C  
ATOM   1444  OE1 GLU A 193      48.736  29.299 -26.008  1.00 50.58      A    O  
ANISOU 1444  OE1 GLU A 193     7846   6925   4447     -8    947    453  A    O  
ATOM   1445  OE2 GLU A 193      49.492  27.279 -25.535  1.00 52.32      A    O  
ANISOU 1445  OE2 GLU A 193     7716   4912   7249  -1157   1295   -860  A    O  
ATOM   1446  N   ASP A 194      47.180  28.636 -20.737  1.00 21.96      A    N  
ANISOU 1446  N   ASP A 194     3330   2270   2744   -227    566   -337  A    N  
ATOM   1447  CA  ASP A 194      46.889  27.494 -19.864  1.00 20.40      A    C  
ANISOU 1447  CA  ASP A 194     2781   2551   2415    -41    586   -317  A    C  
ATOM   1448  C   ASP A 194      45.588  26.790 -20.264  1.00 19.44      A    C  
ANISOU 1448  C   ASP A 194     2768   2236   2379    205    417   -403  A    C  
ATOM   1449  O   ASP A 194      45.544  25.562 -20.342  1.00 18.02      A    O  
ANISOU 1449  O   ASP A 194     2609   2283   1954    237    295   -202  A    O  
ATOM   1450  CB  ASP A 194      46.795  27.946 -18.410  1.00 23.15      A    C  
ANISOU 1450  CB  ASP A 194     3361   3031   2403   -257    264   -272  A    C  
ATOM   1451  CG  ASP A 194      48.141  28.163 -17.783  1.00 25.96      A    C  
ANISOU 1451  CG  ASP A 194     2988   4271   2605   -768    643   -119  A    C  
ATOM   1452  OD1 ASP A 194      49.069  28.447 -18.516  1.00 39.30      A    O  
ANISOU 1452  OD1 ASP A 194     4186   7042   3704  -2404    941    533  A    O  
ATOM   1453  OD2 ASP A 194      48.303  28.015 -16.565  1.00 23.18      A    O  
ANISOU 1453  OD2 ASP A 194     3114   3144   2548   -189    491   -458  A    O  
ATOM   1454  N   TYR A 195      44.524  27.554 -20.511  1.00 19.09      A    N  
ANISOU 1454  N   TYR A 195     2870   2115   2268    155    387   -281  A    N  
ATOM   1455  CA  TYR A 195      43.262  26.951 -20.921  1.00 17.64      A    C  
ANISOU 1455  CA  TYR A 195     2743   2116   1841    331    369     13  A    C  
ATOM   1456  C   TYR A 195      43.385  26.270 -22.275  1.00 19.03      A    C  
ANISOU 1456  C   TYR A 195     3024   2068   2137    296    284   -243  A    C  
ATOM   1457  O   TYR A 195      42.829  25.198 -22.464  1.00 18.65      A    O  
ANISOU 1457  O   TYR A 195     3061   2036   1990    286    275   -193  A    O  
ATOM   1458  CB  TYR A 195      42.112  27.935 -20.870  1.00 19.24      A    C  
ANISOU 1458  CB  TYR A 195     2778   2187   2345    355    324      6  A    C  
ATOM   1459  CG  TYR A 195      41.812  28.463 -19.491  1.00 22.07      A    C  
ANISOU 1459  CG  TYR A 195     3375   2596   2412    622    272   -116  A    C  
ATOM   1460  CD1 TYR A 195      41.496  27.632 -18.451  1.00 24.56      A    C  
ANISOU 1460  CD1 TYR A 195     4310   2207   2813    751    641   -121  A    C  
ATOM   1461  CD2 TYR A 195      41.863  29.818 -19.225  1.00 31.73      A    C  
ANISOU 1461  CD2 TYR A 195     5344   3148   3563    529    650   -329  A    C  
ATOM   1462  CE1 TYR A 195      41.199  28.130 -17.188  1.00 25.02      A    C  
ANISOU 1462  CE1 TYR A 195     4476   2705   2325    862    447    233  A    C  
ATOM   1463  CE2 TYR A 195      41.583  30.311 -17.964  1.00 35.63      A    C  
ANISOU 1463  CE2 TYR A 195     6038   3931   3568    550    545   -593  A    C  
ATOM   1464  CZ  TYR A 195      41.243  29.454 -16.964  1.00 29.99      A    C  
ANISOU 1464  CZ  TYR A 195     5235   3279   2879    502    799   -947  A    C  
ATOM   1465  OH  TYR A 195      40.938  29.997 -15.737  1.00 33.97      A    O  
ANISOU 1465  OH  TYR A 195     5559   4184   3164   1411    846  -1204  A    O  
ATOM   1466  N   ALA A 196      44.079  26.903 -23.210  1.00 20.12      A    N  
ANISOU 1466  N   ALA A 196     3211   1974   2457    269    554   -229  A    N  
ATOM   1467  CA  ALA A 196      44.272  26.282 -24.534  1.00 21.95      A    C  
ANISOU 1467  CA  ALA A 196     3585   2217   2538    160    594   -228  A    C  
ATOM   1468  C   ALA A 196      44.990  24.937 -24.423  1.00 20.78      A    C  
ANISOU 1468  C   ALA A 196     3158   2214   2521    157    399   -141  A    C  
ATOM   1469  O   ALA A 196      44.597  23.978 -25.098  1.00 19.61      A    O  
ANISOU 1469  O   ALA A 196     3103   2166   2180     84    675    -36  A    O  
ATOM   1470  CB  ALA A 196      45.017  27.219 -25.489  1.00 23.44      A    C  
ANISOU 1470  CB  ALA A 196     4217   2105   2582    154    656    -58  A    C  
ATOM   1471  N   GLU A 197      46.012  24.856 -23.551  1.00 19.46      A    N  
ANISOU 1471  N   GLU A 197     3103   2157   2132    383    570     55  A    N  
ATOM   1472  CA  GLU A 197      46.734  23.600 -23.338  1.00 19.82      A    C  
ANISOU 1472  CA  GLU A 197     2968   2248   2314    392    601    245  A    C  
ATOM   1473  C   GLU A 197      45.751  22.536 -22.806  1.00 18.80      A    C  
ANISOU 1473  C   GLU A 197     2782   1981   2377    592    678    -73  A    C  
ATOM   1474  O   GLU A 197      45.759  21.367 -23.265  1.00 18.32      A    O  
ANISOU 1474  O   GLU A 197     2947   1890   2123    222    481   -142  A    O  
ATOM   1475  CB  GLU A 197      47.934  23.794 -22.384  1.00 24.21      A    C  
ANISOU 1475  CB  GLU A 197     3517   3295   2385    188    440    145  A    C  
ATOM   1476  CG  GLU A 197      49.093  24.590 -22.977  1.00 32.02      A    C  
ANISOU 1476  CG  GLU A 197     4177   4010   3979   -313    401    349  A    C  
ATOM   1477  CD  GLU A 197      50.201  24.997 -21.996  1.00 39.78      A    C  
ANISOU 1477  CD  GLU A 197     4811   5914   4388   -652   -285   1053  A    C  
ATOM   1478  OE1 GLU A 197      50.188  24.523 -20.871  1.00 44.70      A    O  
ANISOU 1478  OE1 GLU A 197     4394   8259   4331   -961     31   1698  A    O  
ATOM   1479  OE2 GLU A 197      51.115  25.794 -22.364  1.00 50.52      A    O  
ANISOU 1479  OE2 GLU A 197     5923   6895   6376  -1443    962     69  A    O  
ATOM   1480  N   GLY A 198      44.891  22.920 -21.861  1.00 17.13      A    N  
ANISOU 1480  N   GLY A 198     2626   1820   2061    692    514    -19  A    N  
ATOM   1481  CA  GLY A 198      43.894  21.970 -21.347  1.00 17.08      A    C  
ANISOU 1481  CA  GLY A 198     2457   1959   2072    602    435     11  A    C  
ATOM   1482  C   GLY A 198      42.926  21.477 -22.432  1.00 15.94      A    C  
ANISOU 1482  C   GLY A 198     2577   1764   1713    674    456     47  A    C  
ATOM   1483  O   GLY A 198      42.547  20.308 -22.480  1.00 17.08      A    O  
ANISOU 1483  O   GLY A 198     2574   1907   2006    608    536     65  A    O  
ATOM   1484  N   VAL A 199      42.506  22.397 -23.295  1.00 15.54      A    N  
ANISOU 1484  N   VAL A 199     2630   1590   1684    487    386     95  A    N  
ATOM   1485  CA  VAL A 199      41.621  22.026 -24.427  1.00 16.97      A    C  
ANISOU 1485  CA  VAL A 199     2811   1845   1792    337    451    -16  A    C  
ATOM   1486  C   VAL A 199      42.302  20.994 -25.312  1.00 17.60      A    C  
ANISOU 1486  C   VAL A 199     2841   1927   1917    327    346   -119  A    C  
ATOM   1487  O   VAL A 199      41.696  19.956 -25.652  1.00 16.91      A    O  
ANISOU 1487  O   VAL A 199     2741   1915   1765    157     90     87  A    O  
ATOM   1488  CB  VAL A 199      41.170  23.225 -25.264  1.00 17.00      A    C  
ANISOU 1488  CB  VAL A 199     2890   1978   1588    390    298    -68  A    C  
ATOM   1489  CG1 VAL A 199      40.358  22.766 -26.458  1.00 18.18      A    C  
ANISOU 1489  CG1 VAL A 199     2806   2160   1940    160    159     56  A    C  
ATOM   1490  CG2 VAL A 199      40.351  24.214 -24.402  1.00 17.34      A    C  
ANISOU 1490  CG2 VAL A 199     2884   1977   1727    809    204    208  A    C  
ATOM   1491  N  AARG A 200      43.547  21.257 -25.689  0.46 17.43      A    N  
ANISOU 1491  N  AARG A 200     2773   1951   1896    485    410     36  A    N  
ATOM   1492  N  BARG A 200      43.559  21.282 -25.655  0.54 16.56      A    N  
ANISOU 1492  N  BARG A 200     2709   1735   1848    556    462    -57  A    N  
ATOM   1493  CA AARG A 200      44.246  20.340 -26.579  0.46 19.12      A    C  
ANISOU 1493  CA AARG A 200     3065   2025   2173    538    467    -91  A    C  
ATOM   1494  CA BARG A 200      44.373  20.392 -26.495  0.54 17.93      A    C  
ANISOU 1494  CA BARG A 200     2849   1747   2214    567    572   -173  A    C  
ATOM   1495  C  AARG A 200      44.516  18.961 -25.941  0.46 18.48      A    C  
ANISOU 1495  C  AARG A 200     2977   1888   2154    446    627   -160  A    C  
ATOM   1496  C  BARG A 200      44.504  18.984 -25.927  0.54 17.69      A    C  
ANISOU 1496  C  BARG A 200     2860   1714   2148    503    680   -201  A    C  
ATOM   1497  O  AARG A 200      44.453  17.955 -26.638  0.46 20.55      A    O  
ANISOU 1497  O  AARG A 200     3627   2064   2115    362    623   -307  A    O  
ATOM   1498  O  BARG A 200      44.353  18.006 -26.645  0.54 19.83      A    O  
ANISOU 1498  O  BARG A 200     3565   1893   2076    350    706   -321  A    O  
ATOM   1499  CB AARG A 200      45.540  20.974 -27.076  0.46 21.23      A    C  
ANISOU 1499  CB AARG A 200     3159   2426   2480    517    678   -173  A    C  
ATOM   1500  CB BARG A 200      45.777  20.972 -26.674  0.54 16.76      A    C  
ANISOU 1500  CB BARG A 200     2536   1421   2409   1033    885   -667  A    C  
ATOM   1501  CG AARG A 200      45.342  22.246 -27.901  0.46 21.15      A    C  
ANISOU 1501  CG AARG A 200     3031   2577   2425    528    603    -56  A    C  
ATOM   1502  CG BARG A 200      45.776  22.211 -27.560  0.54 18.62      A    C  
ANISOU 1502  CG BARG A 200     2789   1842   2442    402    560   -336  A    C  
ATOM   1503  CD AARG A 200      46.649  22.667 -28.556  0.46 23.13      A    C  
ANISOU 1503  CD AARG A 200     2968   2956   2864    476    665    -39  A    C  
ATOM   1504  CD BARG A 200      47.173  22.684 -27.841  0.54 19.65      A    C  
ANISOU 1504  CD BARG A 200     2718   2092   2654    206    224   -445  A    C  
ATOM   1505  NE AARG A 200      47.612  23.191 -27.603  0.46 25.29      A    N  
ANISOU 1505  NE AARG A 200     3220   3195   3191    312    568   -211  A    N  
ATOM   1506  NE BARG A 200      47.139  24.014 -28.431  0.54 20.08      A    N  
ANISOU 1506  NE BARG A 200     2725   2291   2612     84    110   -217  A    N  
ATOM   1507  CZ AARG A 200      47.833  24.491 -27.395  0.46 25.65      A    C  
ANISOU 1507  CZ AARG A 200     3339   3240   3164    172    958     23  A    C  
ATOM   1508  CZ BARG A 200      48.206  24.631 -28.956  0.54 26.60      A    C  
ANISOU 1508  CZ BARG A 200     3127   2952   4027     11    326    359  A    C  
ATOM   1509  NH1AARG A 200      47.154  25.393 -28.064  0.46 25.21      A    N  
ANISOU 1509  NH1AARG A 200     3096   3509   2970    310   1442    132  A    N  
ATOM   1510  NH1BARG A 200      49.412  24.046 -28.999  0.54 31.66      A    N  
ANISOU 1510  NH1BARG A 200     3179   4066   4784    341   -213    405  A    N  
ATOM   1511  NH2AARG A 200      48.723  24.885 -26.517  0.46 27.13      A    N  
ANISOU 1511  NH2AARG A 200     3318   3145   3845    -93    832   -226  A    N  
ATOM   1512  NH2BARG A 200      48.069  25.857 -29.451  0.54 27.39      A    N  
ANISOU 1512  NH2BARG A 200     3135   3268   4004   -297     60    899  A    N  
ATOM   1513  N   VAL A 201      44.781  18.914 -24.632  1.00 17.91      A    N  
ANISOU 1513  N   VAL A 201     2974   1703   2125    415    618   -193  A    N  
ATOM   1514  CA  VAL A 201      45.157  17.667 -23.978  1.00 17.81      A    C  
ANISOU 1514  CA  VAL A 201     2755   2102   1910    550    633    110  A    C  
ATOM   1515  C   VAL A 201      43.943  16.874 -23.523  1.00 17.60      A    C  
ANISOU 1515  C   VAL A 201     2743   2000   1943    528    295     46  A    C  
ATOM   1516  O   VAL A 201      43.884  15.642 -23.722  1.00 17.90      A    O  
ANISOU 1516  O   VAL A 201     2854   1894   2051    386    432     -4  A    O  
ATOM   1517  CB  VAL A 201      46.142  17.929 -22.841  1.00 19.37      A    C  
ANISOU 1517  CB  VAL A 201     2725   2120   2514    445    530     92  A    C  
ATOM   1518  CG1 VAL A 201      46.460  16.630 -22.119  1.00 20.01      A    C  
ANISOU 1518  CG1 VAL A 201     2718   2283   2602    645    428     89  A    C  
ATOM   1519  CG2 VAL A 201      47.435  18.520 -23.401  1.00 20.10      A    C  
ANISOU 1519  CG2 VAL A 201     2820   1937   2879    498    584    275  A    C  
ATOM   1520  N   LEU A 202      43.005  17.529 -22.852  1.00 16.56      A    N  
ANISOU 1520  N   LEU A 202     2691   1693   1907    531    308     93  A    N  
ATOM   1521  CA  LEU A 202      41.837  16.810 -22.304  1.00 16.47      A    C  
ANISOU 1521  CA  LEU A 202     2529   1912   1814    459    248    -38  A    C  
ATOM   1522  C   LEU A 202      40.543  16.952 -23.066  1.00 16.19      A    C  
ANISOU 1522  C   LEU A 202     2455   1916   1778    419    343    -64  A    C  
ATOM   1523  O   LEU A 202      39.628  16.142 -22.879  1.00 16.53      A    O  
ANISOU 1523  O   LEU A 202     2547   2138   1593    392    172      0  A    O  
ATOM   1524  CB  LEU A 202      41.642  17.197 -20.836  1.00 16.49      A    C  
ANISOU 1524  CB  LEU A 202     2472   1946   1848    492    243   -125  A    C  
ATOM   1525  CG  LEU A 202      42.818  16.844 -19.908  1.00 17.72      A    C  
ANISOU 1525  CG  LEU A 202     2555   2391   1787    587    145   -172  A    C  
ATOM   1526  CD1 LEU A 202      42.513  17.196 -18.443  1.00 17.98      A    C  
ANISOU 1526  CD1 LEU A 202     2535   2507   1790    868     67   -145  A    C  
ATOM   1527  CD2 LEU A 202      43.185  15.384 -19.971  1.00 19.48      A    C  
ANISOU 1527  CD2 LEU A 202     2873   2461   2064    496    117    -29  A    C  
ATOM   1528  N   GLY A 203      40.442  17.947 -23.947  1.00 16.86      A    N  
ANISOU 1528  N   GLY A 203     2426   1815   2164    446    369    -32  A    N  
ATOM   1529  CA  GLY A 203      39.295  18.078 -24.814  1.00 17.60      A    C  
ANISOU 1529  CA  GLY A 203     2634   2070   1982    337    228    -68  A    C  
ATOM   1530  C   GLY A 203      38.920  16.807 -25.546  1.00 15.69      A    C  
ANISOU 1530  C   GLY A 203     2452   1905   1603    408    377     32  A    C  
ATOM   1531  O   GLY A 203      37.740  16.464 -25.587  1.00 16.28      A    O  
ANISOU 1531  O   GLY A 203     2501   2028   1657    448    391     92  A    O  
ATOM   1532  N   PRO A 204      39.925  16.057 -26.080  1.00 16.61      A    N  
ANISOU 1532  N   PRO A 204     2371   2210   1728    442    336     80  A    N  
ATOM   1533  CA  PRO A 204      39.585  14.802 -26.797  1.00 17.07      A    C  
ANISOU 1533  CA  PRO A 204     2499   2484   1503    362    321    -47  A    C  
ATOM   1534  C   PRO A 204      39.041  13.693 -25.943  1.00 18.24      A    C  
ANISOU 1534  C   PRO A 204     2914   2120   1896    369    139    -17  A    C  
ATOM   1535  O   PRO A 204      38.506  12.731 -26.475  1.00 21.25      A    O  
ANISOU 1535  O   PRO A 204     3178   2868   2027    156    405   -389  A    O  
ATOM   1536  CB  PRO A 204      40.908  14.376 -27.433  1.00 18.44      A    C  
ANISOU 1536  CB  PRO A 204     2695   2441   1870    602    527     11  A    C  
ATOM   1537  CG  PRO A 204      41.685  15.627 -27.509  1.00 20.41      A    C  
ANISOU 1537  CG  PRO A 204     2583   2836   2336    452    736   -406  A    C  
ATOM   1538  CD  PRO A 204      41.324  16.440 -26.293  1.00 16.99      A    C  
ANISOU 1538  CD  PRO A 204     2362   2365   1728    393    307    -85  A    C  
ATOM   1539  N   LEU A 205      39.128  13.846 -24.625  1.00 16.23      A    N  
ANISOU 1539  N   LEU A 205     2407   1961   1795    508    169   -163  A    N  
ATOM   1540  CA  LEU A 205      38.677  12.845 -23.681  1.00 16.60      A    C  
ANISOU 1540  CA  LEU A 205     2348   1892   2067    444    161    -46  A    C  
ATOM   1541  C   LEU A 205      37.402  13.226 -22.943  1.00 16.36      A    C  
ANISOU 1541  C   LEU A 205     2549   1725   1940    439    287    -29  A    C  
ATOM   1542  O   LEU A 205      36.894  12.447 -22.101  1.00 18.65      A    O  
ANISOU 1542  O   LEU A 205     2704   2111   2271    382    504    153  A    O  
ATOM   1543  CB  LEU A 205      39.820  12.597 -22.686  1.00 16.86      A    C  
ANISOU 1543  CB  LEU A 205     2532   2126   1745    354    142     -7  A    C  
ATOM   1544  CG  LEU A 205      41.068  11.967 -23.298  1.00 18.47      A    C  
ANISOU 1544  CG  LEU A 205     2425   2209   2381    376    190    -12  A    C  
ATOM   1545  CD1 LEU A 205      42.314  12.350 -22.547  1.00 20.32      A    C  
ANISOU 1545  CD1 LEU A 205     2655   2538   2524    385     94    -83  A    C  
ATOM   1546  CD2 LEU A 205      40.888  10.461 -23.279  1.00 21.46      A    C  
ANISOU 1546  CD2 LEU A 205     2999   2245   2909    756    551   -251  A    C  
ATOM   1547  N   ALA A 206      36.844  14.393 -23.260  1.00 16.31      A    N  
ANISOU 1547  N   ALA A 206     2423   2067   1706    742    362    101  A    N  
ATOM   1548  CA  ALA A 206      35.722  14.939 -22.522  1.00 16.99      A    C  
ANISOU 1548  CA  ALA A 206     2288   2312   1852    452    399    -69  A    C  
ATOM   1549  C   ALA A 206      34.491  15.082 -23.394  1.00 17.17      A    C  
ANISOU 1549  C   ALA A 206     2423   2321   1778    305    258   -151  A    C  
ATOM   1550  O   ALA A 206      34.601  15.409 -24.569  1.00 19.34      A    O  
ANISOU 1550  O   ALA A 206     2758   2694   1894    656    208    203  A    O  
ATOM   1551  CB  ALA A 206      36.114  16.326 -22.017  1.00 17.08      A    C  
ANISOU 1551  CB  ALA A 206     2161   2271   2057    590    141   -362  A    C  
ATOM   1552  N   ASP A 207      33.319  14.939 -22.801  1.00 16.37      A    N  
ANISOU 1552  N   ASP A 207     2424   2075   1718    287    211   -126  A    N  
ATOM   1553  CA  ASP A 207      32.075  15.375 -23.443  1.00 16.51      A    C  
ANISOU 1553  CA  ASP A 207     2465   2156   1652    305    187   -288  A    C  
ATOM   1554  C   ASP A 207      31.857  16.861 -23.395  1.00 16.12      A    C  
ANISOU 1554  C   ASP A 207     2504   2135   1485    261    199    -21  A    C  
ATOM   1555  O   ASP A 207      31.315  17.445 -24.350  1.00 16.40      A    O  
ANISOU 1555  O   ASP A 207     2725   2027   1477    480     87   -255  A    O  
ATOM   1556  CB  ASP A 207      30.919  14.601 -22.869  1.00 17.44      A    C  
ANISOU 1556  CB  ASP A 207     2480   2206   1940    152     98   -505  A    C  
ATOM   1557  CG  ASP A 207      31.054  13.109 -23.164  1.00 18.04      A    C  
ANISOU 1557  CG  ASP A 207     2744   2137   1971    193     29   -411  A    C  
ATOM   1558  OD1 ASP A 207      31.248  12.790 -24.368  1.00 19.38      A    O  
ANISOU 1558  OD1 ASP A 207     3011   2293   2057     73    272   -503  A    O  
ATOM   1559  OD2 ASP A 207      30.971  12.283 -22.237  1.00 17.85      A    O  
ANISOU 1559  OD2 ASP A 207     2783   2020   1978    350    341   -418  A    O  
ATOM   1560  N   TYR A 208      32.274  17.482 -22.288  1.00 16.05      A    N  
ANISOU 1560  N   TYR A 208     2681   1968   1449    325    211    -37  A    N  
ATOM   1561  CA  TYR A 208      32.274  18.937 -22.157  1.00 15.64      A    C  
ANISOU 1561  CA  TYR A 208     2278   2111   1553    305    283     87  A    C  
ATOM   1562  C   TYR A 208      33.470  19.379 -21.349  1.00 15.36      A    C  
ANISOU 1562  C   TYR A 208     2391   2074   1369    369    100     76  A    C  
ATOM   1563  O   TYR A 208      33.999  18.612 -20.511  1.00 15.17      A    O  
ANISOU 1563  O   TYR A 208     2238   1957   1568    588     40    -16  A    O  
ATOM   1564  CB  TYR A 208      30.962  19.471 -21.586  1.00 15.63      A    C  
ANISOU 1564  CB  TYR A 208     2389   2003   1544    452    164    -44  A    C  
ATOM   1565  CG  TYR A 208      30.704  19.205 -20.096  1.00 15.59      A    C  
ANISOU 1565  CG  TYR A 208     2318   2045   1557    364    194     13  A    C  
ATOM   1566  CD1 TYR A 208      31.232  20.038 -19.135  1.00 15.76      A    C  
ANISOU 1566  CD1 TYR A 208     2339   1808   1840    525     70     -2  A    C  
ATOM   1567  CD2 TYR A 208      29.901  18.156 -19.685  1.00 16.42      A    C  
ANISOU 1567  CD2 TYR A 208     2290   2354   1592    319    108     83  A    C  
ATOM   1568  CE1 TYR A 208      30.956  19.856 -17.795  1.00 15.92      A    C  
ANISOU 1568  CE1 TYR A 208     2290   1924   1832    398    -21     57  A    C  
ATOM   1569  CE2 TYR A 208      29.616  17.964 -18.337  1.00 16.86      A    C  
ANISOU 1569  CE2 TYR A 208     2303   2491   1612    105    281    -68  A    C  
ATOM   1570  CZ  TYR A 208      30.161  18.835 -17.397  1.00 16.24      A    C  
ANISOU 1570  CZ  TYR A 208     2232   2235   1701    184    149     76  A    C  
ATOM   1571  OH  TYR A 208      29.873  18.636 -16.065  1.00 16.54      A    O  
ANISOU 1571  OH  TYR A 208     2199   2422   1660    238    207     93  A    O  
ATOM   1572  N   LEU A 209      33.964  20.557 -21.693  1.00 15.14      A    N  
ANISOU 1572  N   LEU A 209     2287   1990   1475    568    107    188  A    N  
ATOM   1573  CA  LEU A 209      35.031  21.225 -20.972  1.00 15.14      A    C  
ANISOU 1573  CA  LEU A 209     2368   1947   1437    543    196     51  A    C  
ATOM   1574  C   LEU A 209      34.449  22.416 -20.245  1.00 15.45      A    C  
ANISOU 1574  C   LEU A 209     2323   1818   1727    495    135     16  A    C  
ATOM   1575  O   LEU A 209      33.494  23.050 -20.745  1.00 16.46      A    O  
ANISOU 1575  O   LEU A 209     2620   2041   1593    860    -58   -416  A    O  
ATOM   1576  CB  LEU A 209      36.077  21.751 -21.927  1.00 15.73      A    C  
ANISOU 1576  CB  LEU A 209     2399   1897   1677    581    324     18  A    C  
ATOM   1577  CG  LEU A 209      36.905  20.706 -22.642  1.00 16.94      A    C  
ANISOU 1577  CG  LEU A 209     2640   1996   1799    691    360    -40  A    C  
ATOM   1578  CD1 LEU A 209      37.776  21.383 -23.691  1.00 16.66      A    C  
ANISOU 1578  CD1 LEU A 209     2647   2048   1636    648    382   -217  A    C  
ATOM   1579  CD2 LEU A 209      37.771  19.904 -21.643  1.00 16.84      A    C  
ANISOU 1579  CD2 LEU A 209     2457   2109   1830    747    515     68  A    C  
ATOM   1580  N   VAL A 210      35.060  22.768 -19.119  1.00 14.92      A    N  
ANISOU 1580  N   VAL A 210     2236   1827   1604    609     98    -24  A    N  
ATOM   1581  CA  VAL A 210      34.647  23.954 -18.347  1.00 14.53      A    C  
ANISOU 1581  CA  VAL A 210     2308   1778   1435    447     97    -77  A    C  
ATOM   1582  C   VAL A 210      35.841  24.887 -18.127  1.00 14.07      A    C  
ANISOU 1582  C   VAL A 210     2041   1659   1646    610    226    -52  A    C  
ATOM   1583  O   VAL A 210      36.902  24.453 -17.736  1.00 16.20      A    O  
ANISOU 1583  O   VAL A 210     2078   2129   1949    692     86    -69  A    O  
ATOM   1584  CB  VAL A 210      34.080  23.565 -16.971  1.00 16.28      A    C  
ANISOU 1584  CB  VAL A 210     2315   2145   1723    331    325   -136  A    C  
ATOM   1585  CG1 VAL A 210      33.453  24.792 -16.301  1.00 17.67      A    C  
ANISOU 1585  CG1 VAL A 210     2408   2418   1885    229    611   -335  A    C  
ATOM   1586  CG2 VAL A 210      33.091  22.463 -17.107  1.00 16.92      A    C  
ANISOU 1586  CG2 VAL A 210     2597   2179   1650    203    523   -217  A    C  
ATOM   1587  N   VAL A 211      35.648  26.170 -18.368  1.00 15.24      A    N  
ANISOU 1587  N   VAL A 211     2024   1758   2007    555    111    396  A    N  
ATOM   1588  CA  VAL A 211      36.593  27.216 -18.000  1.00 18.53      A    C  
ANISOU 1588  CA  VAL A 211     2218   2044   2779    371    244    -83  A    C  
ATOM   1589  C   VAL A 211      35.981  28.067 -16.866  1.00 20.06      A    C  
ANISOU 1589  C   VAL A 211     2604   2685   2333    -78    470   -149  A    C  
ATOM   1590  O   VAL A 211      34.913  28.592 -17.073  1.00 17.60      A    O  
ANISOU 1590  O   VAL A 211     2623   2376   1687    -93    350   -220  A    O  
ATOM   1591  CB  VAL A 211      36.881  28.072 -19.275  1.00 23.18      A    C  
ANISOU 1591  CB  VAL A 211     3410   2382   3014   -207   1265   -297  A    C  
ATOM   1592  CG1 VAL A 211      37.726  29.283 -19.004  1.00 29.59      A    C  
ANISOU 1592  CG1 VAL A 211     3599   3318   4326   -499   1218   -330  A    C  
ATOM   1593  CG2 VAL A 211      37.647  27.214 -20.248  1.00 31.45      A    C  
ANISOU 1593  CG2 VAL A 211     4590   3094   4266    -67   1959   -595  A    C  
ATOM   1594  N   ASN A 212      36.617  28.208 -15.687  1.00 24.49      A    N  
ANISOU 1594  N   ASN A 212     2403   3702   3198   -280    -46   -251  A    N  
ATOM   1595  CA  ASN A 212      36.065  29.174 -14.634  1.00 25.90      A    C  
ANISOU 1595  CA  ASN A 212     3377   3376   3088     66    -79   -227  A    C  
ATOM   1596  C   ASN A 212      36.377  30.628 -14.940  1.00 23.85      A    C  
ANISOU 1596  C   ASN A 212     2818   3368   2876    305    232   -536  A    C  
ATOM   1597  O   ASN A 212      37.489  30.955 -15.184  1.00 27.09      A    O  
ANISOU 1597  O   ASN A 212     2319   3122   4851    656   -474   -149  A    O  
ATOM   1598  CB  ASN A 212      36.568  28.859 -13.196  1.00 27.41      A    C  
ANISOU 1598  CB  ASN A 212     3231   3404   3778     58   -528   -452  A    C  
ATOM   1599  CG  ASN A 212      36.236  27.457 -12.751  1.00 29.79      A    C  
ANISOU 1599  CG  ASN A 212     3867   3966   3484   -330    164    372  A    C  
ATOM   1600  ND2 ASN A 212      36.853  27.043 -11.686  1.00 24.51      A    N  
ANISOU 1600  ND2 ASN A 212     3681   3862   1768  -1040    615   -908  A    N  
ATOM   1601  OD1 ASN A 212      35.461  26.714 -13.420  1.00 28.40      A    O  
ANISOU 1601  OD1 ASN A 212     4123   3006   3660    409    386    205  A    O  
ATOM   1602  N   VAL A 213      35.387  31.539 -14.907  1.00 26.32      A    N  
ANISOU 1602  N   VAL A 213     3529   2772   3699    231   -357   -713  A    N  
ATOM   1603  CA  VAL A 213      35.627  32.947 -15.174  1.00 29.03      A    C  
ANISOU 1603  CA  VAL A 213     4594   2851   3585    -31   -156   -753  A    C  
ATOM   1604  C   VAL A 213      35.331  33.716 -13.870  1.00 34.09      A    C  
ANISOU 1604  C   VAL A 213     5251   3099   4600     48    782  -1343  A    C  
ATOM   1605  O   VAL A 213      34.402  33.369 -13.154  1.00 32.85      A    O  
ANISOU 1605  O   VAL A 213     5550   2906   4025    660    681   -950  A    O  
ATOM   1606  CB  VAL A 213      34.727  33.411 -16.337  1.00 33.31      A    C  
ANISOU 1606  CB  VAL A 213     5507   3501   3647   -478   -505   -637  A    C  
ATOM   1607  CG1 VAL A 213      34.666  34.917 -16.438  1.00 39.08      A    C  
ANISOU 1607  CG1 VAL A 213     5664   3938   5245    421   -380   -242  A    C  
ATOM   1608  CG2 VAL A 213      35.256  32.800 -17.639  1.00 34.61      A    C  
ANISOU 1608  CG2 VAL A 213     5295   3976   3878    137    165     16  A    C  
ATOM   1609  N   SER A 214      36.118  34.745 -13.570  1.00 39.97      A    N  
ANISOU 1609  N   SER A 214     5124   4244   5816   -568    589  -1503  A    N  
ATOM   1610  CA  SER A 214      35.900  35.603 -12.388  1.00 44.90      A    C  
ANISOU 1610  CA  SER A 214     6932   3996   6129     -8    325  -1371  A    C  
ATOM   1611  C   SER A 214      35.578  37.025 -12.897  1.00 52.92      A    C  
ANISOU 1611  C   SER A 214     7833   4661   7610    947    615   -783  A    C  
ATOM   1612  O   SER A 214      35.569  37.281 -14.122  1.00 50.66      A    O  
ANISOU 1612  O   SER A 214     8184   2887   8177   1404   2444   1205  A    O  
ATOM   1613  CB  SER A 214      37.146  35.619 -11.484  1.00 50.24      A    C  
ANISOU 1613  CB  SER A 214     6434   5825   6829   -562    359  -1209  A    C  
ATOM   1614  OG  SER A 214      38.188  36.358 -12.094  1.00 55.60      A    O  
ANISOU 1614  OG  SER A 214     6840   7838   6447  -1252   1385  -2090  A    O  
ATOM   1615  N   SER A 215      35.309  37.935 -11.968  1.00 51.36      A    N  
ANISOU 1615  N   SER A 215     6655   5530   7329    607    478  -1093  A    N  
ATOM   1616  CA  SER A 215      34.881  39.305 -12.318  1.00 51.82      A    C  
ANISOU 1616  CA  SER A 215     6917   5128   7641    364    781  -1285  A    C  
ATOM   1617  C   SER A 215      35.866  40.155 -13.167  1.00 59.48      A    C  
ANISOU 1617  C   SER A 215     7542   6558   8497   -545    540   -433  A    C  
ATOM   1618  O   SER A 215      37.011  40.344 -12.747  1.00 63.76      A    O  
ANISOU 1618  O   SER A 215     8324   6617   9286  -1054   -230  -2216  A    O  
ATOM   1619  CB  SER A 215      34.564  40.075 -11.045  1.00 48.66      A    C  
ANISOU 1619  CB  SER A 215     7524   3928   7034   -310    250  -1360  A    C  
ATOM   1620  OG  SER A 215      34.218  41.404 -11.393  1.00 50.23      A    O  
ANISOU 1620  OG  SER A 215     7040   3716   8328   -420  -1094  -1942  A    O  
ATOM   1621  N   PRO A 216      35.416  40.670 -14.349  1.00 73.70      A    N  
ANISOU 1621  N   PRO A 216     8807  10018   9176   -215    495    974  A    N  
ATOM   1622  CA  PRO A 216      36.116  41.771 -15.043  1.00 73.52      A    C  
ANISOU 1622  CA  PRO A 216     9630   9341   8962      0   -117    881  A    C  
ATOM   1623  C   PRO A 216      35.517  43.141 -14.727  1.00 70.44      A    C  
ANISOU 1623  C   PRO A 216     8932   8740   9090   -435   -816    916  A    C  
ATOM   1624  O   PRO A 216      35.831  43.729 -13.692  1.00 75.91      A    O  
ANISOU 1624  O   PRO A 216     9564   9376   9900  -2057    253    384  A    O  
ATOM   1625  CB  PRO A 216      35.935  41.428 -16.536  1.00 74.45      A    C  
ANISOU 1625  CB  PRO A 216     9711  10574   8000    834   1046   1558  A    C  
ATOM   1626  CG  PRO A 216      34.834  40.413 -16.626  1.00 74.68      A    C  
ANISOU 1626  CG  PRO A 216    10002  10507   7866    603    892    858  A    C  
ATOM   1627  CD  PRO A 216      34.383  40.071 -15.227  1.00 75.07      A    C  
ANISOU 1627  CD  PRO A 216     9535  10158   8829      2    695   1274  A    C  
ATOM   1628  N   GLY A 226      38.019  44.355 -19.704  1.00 57.80      A    N  
ANISOU 1628  N   GLY A 226    10079   3568   8313  -1434     -1    337  A    N  
ATOM   1629  CA  GLY A 226      37.567  43.255 -18.880  1.00 51.07      A    C  
ANISOU 1629  CA  GLY A 226     8143   5086   6172  -1331   1311   -205  A    C  
ATOM   1630  C   GLY A 226      36.701  42.358 -19.745  1.00 50.24      A    C  
ANISOU 1630  C   GLY A 226     7601   5259   6229     66   1106   -667  A    C  
ATOM   1631  O   GLY A 226      36.986  41.164 -19.917  1.00 49.82      A    O  
ANISOU 1631  O   GLY A 226     7385   6105   5436    906   1864  -2354  A    O  
ATOM   1632  N   LYS A 227      35.652  42.939 -20.325  1.00 44.74      A    N  
ANISOU 1632  N   LYS A 227     6875   4715   5407    521   1644  -1442  A    N  
ATOM   1633  CA  LYS A 227      34.823  42.198 -21.263  1.00 43.47      A    C  
ANISOU 1633  CA  LYS A 227     6459   4420   5636    398    989   -714  A    C  
ATOM   1634  C   LYS A 227      35.664  41.751 -22.471  1.00 42.55      A    C  
ANISOU 1634  C   LYS A 227     6000   3376   6791     99   1749   -937  A    C  
ATOM   1635  O   LYS A 227      35.563  40.589 -22.911  1.00 39.54      A    O  
ANISOU 1635  O   LYS A 227     5398   2994   6631    673   1590   -710  A    O  
ATOM   1636  CB  LYS A 227      33.641  43.041 -21.709  1.00 39.55      A    C  
ANISOU 1636  CB  LYS A 227     5851   3428   5748    293   1357   -519  A    C  
ATOM   1637  CG  LYS A 227      32.704  42.350 -22.675  1.00 37.03      A    C  
ANISOU 1637  CG  LYS A 227     5323   4091   4653    620   1261     81  A    C  
ATOM   1638  CD  LYS A 227      31.535  43.241 -23.037  1.00 36.92      A    C  
ANISOU 1638  CD  LYS A 227     5449   4072   4505    247   1099    715  A    C  
ATOM   1639  CE  LYS A 227      30.639  42.497 -23.998  1.00 39.17      A    C  
ANISOU 1639  CE  LYS A 227     5711   4184   4986    278    546    907  A    C  
ATOM   1640  NZ  LYS A 227      29.566  43.365 -24.524  1.00 43.24      A    N  
ANISOU 1640  NZ  LYS A 227     6465   4763   5200    866    371    780  A    N  
ATOM   1641  N   ALA A 228      36.497  42.674 -22.983  1.00 46.37      A    N  
ANISOU 1641  N   ALA A 228     6780   3947   6889   -195   1916   -923  A    N  
ATOM   1642  CA  ALA A 228      37.416  42.400 -24.099  1.00 47.15      A    C  
ANISOU 1642  CA  ALA A 228     6236   4202   7476    -53   1953   -842  A    C  
ATOM   1643  C   ALA A 228      38.394  41.258 -23.771  1.00 44.84      A    C  
ANISOU 1643  C   ALA A 228     6672   3643   6720   -111   1605  -1292  A    C  
ATOM   1644  O   ALA A 228      38.744  40.462 -24.652  1.00 40.75      A    O  
ANISOU 1644  O   ALA A 228     5949   2789   6745    -56   1996   -994  A    O  
ATOM   1645  CB  ALA A 228      38.181  43.678 -24.502  1.00 47.84      A    C  
ANISOU 1645  CB  ALA A 228     6596   4380   7201   -208   1774   -713  A    C  
ATOM   1646  N   GLU A 229      38.819  41.185 -22.508  1.00 44.34      A    N  
ANISOU 1646  N   GLU A 229     6225   3841   6782   -178    880  -1376  A    N  
ATOM   1647  CA  GLU A 229      39.714  40.126 -22.045  1.00 47.13      A    C  
ANISOU 1647  CA  GLU A 229     6125   4385   7396    137    900  -1383  A    C  
ATOM   1648  C   GLU A 229      39.006  38.758 -22.005  1.00 40.20      A    C  
ANISOU 1648  C   GLU A 229     5035   3958   6280    642   1102  -2078  A    C  
ATOM   1649  O   GLU A 229      39.565  37.744 -22.440  1.00 35.63      A    O  
ANISOU 1649  O   GLU A 229     4178   3268   6088    533    695  -1422  A    O  
ATOM   1650  CB  GLU A 229      40.310  40.491 -20.672  1.00 53.63      A    C  
ANISOU 1650  CB  GLU A 229     7204   5531   7639    490    572  -1556  A    C  
ATOM   1651  CG  GLU A 229      41.511  39.656 -20.235  1.00 60.22      A    C  
ANISOU 1651  CG  GLU A 229     7609   6228   9040    396    250   -733  A    C  
ATOM   1652  CD  GLU A 229      42.665  39.658 -21.237  1.00 64.40      A    C  
ANISOU 1652  CD  GLU A 229     7400   6685  10382   1098    547  -1584  A    C  
ATOM   1653  OE1 GLU A 229      43.050  40.747 -21.734  1.00 76.13      A    O  
ANISOU 1653  OE1 GLU A 229     8782   8657  11484   -389   1097   -919  A    O  
ATOM   1654  OE2 GLU A 229      43.187  38.562 -21.532  1.00 70.72      A    O  
ANISOU 1654  OE2 GLU A 229     7152   8335  11383   2948   1473  -1034  A    O  
ATOM   1655  N   LEU A 230      37.780  38.736 -21.496  1.00 38.25      A    N  
ANISOU 1655  N   LEU A 230     5194   4400   4937    220    755  -1874  A    N  
ATOM   1656  CA  LEU A 230      36.955  37.543 -21.542  1.00 33.57      A    C  
ANISOU 1656  CA  LEU A 230     4635   3943   4176    472   1054   -976  A    C  
ATOM   1657  C   LEU A 230      36.720  37.077 -22.991  1.00 29.83      A    C  
ANISOU 1657  C   LEU A 230     4432   3139   3760    618    755   -247  A    C  
ATOM   1658  O   LEU A 230      36.828  35.883 -23.279  1.00 27.43      A    O  
ANISOU 1658  O   LEU A 230     4396   2843   3180    719    933    380  A    O  
ATOM   1659  CB  LEU A 230      35.605  37.801 -20.880  1.00 37.03      A    C  
ANISOU 1659  CB  LEU A 230     4673   4909   4488    506    928  -1300  A    C  
ATOM   1660  CG  LEU A 230      34.702  36.580 -20.829  1.00 37.01      A    C  
ANISOU 1660  CG  LEU A 230     4558   5352   4150    459   1463  -1230  A    C  
ATOM   1661  CD1 LEU A 230      35.345  35.469 -20.008  1.00 38.28      A    C  
ANISOU 1661  CD1 LEU A 230     4793   5818   3931    674    951  -1372  A    C  
ATOM   1662  CD2 LEU A 230      33.324  36.955 -20.299  1.00 42.11      A    C  
ANISOU 1662  CD2 LEU A 230     4743   6071   5183   1062   1508  -1252  A    C  
ATOM   1663  N   ARG A 231      36.382  38.006 -23.883  1.00 28.74      A    N  
ANISOU 1663  N   ARG A 231     4242   2647   4031    772   1193   -123  A    N  
ATOM   1664  CA  ARG A 231      36.183  37.676 -25.304  1.00 28.95      A    C  
ANISOU 1664  CA  ARG A 231     4229   2821   3950    782    957    388  A    C  
ATOM   1665  C   ARG A 231      37.466  37.057 -25.887  1.00 26.91      A    C  
ANISOU 1665  C   ARG A 231     4260   2224   3737    368   1122    157  A    C  
ATOM   1666  O   ARG A 231      37.388  36.044 -26.558  1.00 27.91      A    O  
ANISOU 1666  O   ARG A 231     5180   2273   3150    271   1316    223  A    O  
ATOM   1667  CB  ARG A 231      35.771  38.921 -26.123  1.00 34.00      A    C  
ANISOU 1667  CB  ARG A 231     5222   2867   4829    824    872    612  A    C  
ATOM   1668  CG  ARG A 231      35.524  38.686 -27.621  1.00 35.77      A    C  
ANISOU 1668  CG  ARG A 231     5446   3208   4936    808    633    580  A    C  
ATOM   1669  CD  ARG A 231      35.260  39.991 -28.354  1.00 41.97      A    C  
ANISOU 1669  CD  ARG A 231     6266   3569   6108   1017    735   1195  A    C  
ATOM   1670  NE  ARG A 231      33.951  40.562 -27.955  1.00 46.56      A    N  
ANISOU 1670  NE  ARG A 231     6631   4199   6859    774   1144   1681  A    N  
ATOM   1671  CZ  ARG A 231      33.730  41.691 -27.267  1.00 52.70      A    C  
ANISOU 1671  CZ  ARG A 231     6579   5825   7619   1466   1168    855  A    C  
ATOM   1672  NH1 ARG A 231      34.719  42.495 -26.828  1.00 59.83      A    N  
ANISOU 1672  NH1 ARG A 231     8156   6594   7981    344    629   1209  A    N  
ATOM   1673  NH2 ARG A 231      32.472  42.032 -27.011  1.00 50.35      A    N  
ANISOU 1673  NH2 ARG A 231     6638   5712   6778   2343   1374   1262  A    N  
ATOM   1674  N   ARG A 232      38.631  37.641 -25.578  1.00 29.14      A    N  
ANISOU 1674  N   ARG A 232     4341   2412   4318    190   1079   -181  A    N  
ATOM   1675  CA  ARG A 232      39.911  37.125 -26.055  1.00 29.61      A    C  
ANISOU 1675  CA  ARG A 232     4130   2750   4369    235    950   -152  A    C  
ATOM   1676  C   ARG A 232      40.150  35.684 -25.578  1.00 28.82      A    C  
ANISOU 1676  C   ARG A 232     4182   2714   4051    154   1046   -218  A    C  
ATOM   1677  O   ARG A 232      40.467  34.801 -26.369  1.00 29.02      A    O  
ANISOU 1677  O   ARG A 232     4540   2954   3532    161   1789     34  A    O  
ATOM   1678  CB  ARG A 232      41.084  37.999 -25.607  1.00 36.22      A    C  
ANISOU 1678  CB  ARG A 232     4691   3612   5456   -378    859   -419  A    C  
ATOM   1679  CG  ARG A 232      42.447  37.532 -26.163  1.00 41.00      A    C  
ANISOU 1679  CG  ARG A 232     5180   4584   5811   -115   1177   -725  A    C  
ATOM   1680  CD  ARG A 232      43.654  38.358 -25.690  1.00 45.91      A    C  
ANISOU 1680  CD  ARG A 232     6226   4677   6538   -709    533   -239  A    C  
ATOM   1681  NE  ARG A 232      44.184  37.853 -24.430  1.00 54.87      A    N  
ANISOU 1681  NE  ARG A 232     7239   5953   7656    510    -85   -505  A    N  
ATOM   1682  CZ  ARG A 232      44.987  36.789 -24.289  1.00 56.54      A    C  
ANISOU 1682  CZ  ARG A 232     8187   5675   7619    772   -469   -650  A    C  
ATOM   1683  NH1 ARG A 232      45.436  36.097 -25.335  1.00 61.89      A    N  
ANISOU 1683  NH1 ARG A 232     9391   6115   8009    719   1304    159  A    N  
ATOM   1684  NH2 ARG A 232      45.356  36.428 -23.079  1.00 55.81      A    N  
ANISOU 1684  NH2 ARG A 232     8954   4897   7354   -440   -223   -189  A    N  
ATOM   1685  N   LEU A 233      40.016  35.482 -24.280  1.00 27.22      A    N  
ANISOU 1685  N   LEU A 233     4100   2291   3950    185   1129   -209  A    N  
ATOM   1686  CA  LEU A 233      40.228  34.177 -23.685  1.00 28.13      A    C  
ANISOU 1686  CA  LEU A 233     4168   2905   3613     87    786     18  A    C  
ATOM   1687  C   LEU A 233      39.279  33.118 -24.265  1.00 22.66      A    C  
ANISOU 1687  C   LEU A 233     3746   2327   2536    571    962   -290  A    C  
ATOM   1688  O   LEU A 233      39.721  32.020 -24.669  1.00 23.13      A    O  
ANISOU 1688  O   LEU A 233     3641   2403   2744    786    873   -354  A    O  
ATOM   1689  CB  LEU A 233      40.046  34.293 -22.184  1.00 33.08      A    C  
ANISOU 1689  CB  LEU A 233     4876   4087   3605    -32    424   -141  A    C  
ATOM   1690  CG  LEU A 233      40.422  33.043 -21.442  1.00 38.45      A    C  
ANISOU 1690  CG  LEU A 233     6001   5017   3590    -31    344    342  A    C  
ATOM   1691  CD1 LEU A 233      41.239  33.434 -20.207  1.00 49.98      A    C  
ANISOU 1691  CD1 LEU A 233     7257   6209   5521   -237   -758   -220  A    C  
ATOM   1692  CD2 LEU A 233      39.159  32.316 -21.074  1.00 42.82      A    C  
ANISOU 1692  CD2 LEU A 233     5128   5476   5666    213     26    558  A    C  
ATOM   1693  N   LEU A 234      37.992  33.436 -24.310  1.00 21.79      A    N  
ANISOU 1693  N   LEU A 234     3732   2039   2506    644    669   -133  A    N  
ATOM   1694  CA  LEU A 234      36.986  32.466 -24.793  1.00 22.11      A    C  
ANISOU 1694  CA  LEU A 234     3629   2413   2355    482    714    170  A    C  
ATOM   1695  C   LEU A 234      37.113  32.224 -26.294  1.00 20.77      A    C  
ANISOU 1695  C   LEU A 234     3595   1951   2346    329    894    300  A    C  
ATOM   1696  O   LEU A 234      36.874  31.131 -26.758  1.00 21.74      A    O  
ANISOU 1696  O   LEU A 234     3797   2123   2337    347    842     45  A    O  
ATOM   1697  CB  LEU A 234      35.561  32.856 -24.385  1.00 23.46      A    C  
ANISOU 1697  CB  LEU A 234     3757   2649   2507    554    672    154  A    C  
ATOM   1698  CG  LEU A 234      35.336  32.869 -22.866  1.00 23.24      A    C  
ANISOU 1698  CG  LEU A 234     3599   2602   2627    417    935    188  A    C  
ATOM   1699  CD1 LEU A 234      33.904  33.308 -22.600  1.00 25.41      A    C  
ANISOU 1699  CD1 LEU A 234     3671   2990   2993    523    938    -83  A    C  
ATOM   1700  CD2 LEU A 234      35.599  31.496 -22.253  1.00 23.31      A    C  
ANISOU 1700  CD2 LEU A 234     3617   2807   2432    309    340    291  A    C  
ATOM   1701  N   THR A 235      37.523  33.247 -27.041  1.00 22.08      A    N  
ANISOU 1701  N   THR A 235     4273   1662   2455    597   1123    407  A    N  
ATOM   1702  CA  THR A 235      37.810  33.046 -28.465  1.00 23.52      A    C  
ANISOU 1702  CA  THR A 235     3965   2345   2624    694   1094    269  A    C  
ATOM   1703  C   THR A 235      38.917  32.010 -28.661  1.00 22.38      A    C  
ANISOU 1703  C   THR A 235     3779   2026   2695    480   1010    373  A    C  
ATOM   1704  O   THR A 235      38.756  31.099 -29.479  1.00 23.62      A    O  
ANISOU 1704  O   THR A 235     4175   2378   2418    863    774    319  A    O  
ATOM   1705  CB  THR A 235      38.127  34.373 -29.162  1.00 24.94      A    C  
ANISOU 1705  CB  THR A 235     4059   2432   2984    712    932    465  A    C  
ATOM   1706  CG2 THR A 235      38.457  34.164 -30.617  1.00 27.46      A    C  
ANISOU 1706  CG2 THR A 235     4282   3076   3076    863   1018    517  A    C  
ATOM   1707  OG1 THR A 235      36.957  35.192 -29.107  1.00 25.82      A    O  
ANISOU 1707  OG1 THR A 235     4104   2646   3060    945   1175    630  A    O  
ATOM   1708  N   LYS A 236      40.000  32.135 -27.889  1.00 22.21      A    N  
ANISOU 1708  N   LYS A 236     3526   2072   2841    502   1092    157  A    N  
ATOM   1709  CA  LYS A 236      41.122  31.209 -27.976  1.00 23.33      A    C  
ANISOU 1709  CA  LYS A 236     3558   2330   2976    496   1022    100  A    C  
ATOM   1710  C   LYS A 236      40.683  29.804 -27.595  1.00 21.63      A    C  
ANISOU 1710  C   LYS A 236     3408   2268   2542    533    758     75  A    C  
ATOM   1711  O   LYS A 236      41.034  28.856 -28.266  1.00 21.67      A    O  
ANISOU 1711  O   LYS A 236     3475   2357   2399    505    679    -50  A    O  
ATOM   1712  CB  LYS A 236      42.282  31.678 -27.130  1.00 27.36      A    C  
ANISOU 1712  CB  LYS A 236     3764   3269   3361    154    945    -95  A    C  
ATOM   1713  CG  LYS A 236      43.455  30.725 -27.147  1.00 35.73      A    C  
ANISOU 1713  CG  LYS A 236     4643   3637   5295    386    515    440  A    C  
ATOM   1714  CD  LYS A 236      44.827  31.389 -26.968  1.00 45.89      A    C  
ANISOU 1714  CD  LYS A 236     5009   5579   6847     13    756      0  A    C  
ATOM   1715  CE  LYS A 236      45.955  30.509 -27.508  1.00 52.40      A    C  
ANISOU 1715  CE  LYS A 236     6159   5876   7875   1416    710    502  A    C  
ATOM   1716  NZ  LYS A 236      45.682  29.909 -28.879  1.00 55.84      A    N  
ANISOU 1716  NZ  LYS A 236     7013   6141   8063   1372    224    877  A    N  
ATOM   1717  N   VAL A 237      39.875  29.678 -26.561  1.00 20.02      A    N  
ANISOU 1717  N   VAL A 237     3159   1846   2602    432    740   -215  A    N  
ATOM   1718  CA  VAL A 237      39.435  28.351 -26.121  1.00 19.88      A    C  
ANISOU 1718  CA  VAL A 237     3213   1960   2378    332    571   -254  A    C  
ATOM   1719  C   VAL A 237      38.580  27.688 -27.217  1.00 18.50      A    C  
ANISOU 1719  C   VAL A 237     2913   2035   2080    554    471   -145  A    C  
ATOM   1720  O   VAL A 237      38.750  26.507 -27.529  1.00 19.18      A    O  
ANISOU 1720  O   VAL A 237     3171   1894   2220    625    528    -62  A    O  
ATOM   1721  CB  VAL A 237      38.640  28.444 -24.814  1.00 19.60      A    C  
ANISOU 1721  CB  VAL A 237     2951   2243   2252    363    469    -77  A    C  
ATOM   1722  CG1 VAL A 237      37.849  27.172 -24.514  1.00 20.17      A    C  
ANISOU 1722  CG1 VAL A 237     3304   2317   2040    203    643   -259  A    C  
ATOM   1723  CG2 VAL A 237      39.580  28.793 -23.670  1.00 20.73      A    C  
ANISOU 1723  CG2 VAL A 237     3091   2310   2475    429    357    -57  A    C  
ATOM   1724  N   LEU A 238      37.645  28.441 -27.764  1.00 19.55      A    N  
ANISOU 1724  N   LEU A 238     3185   1955   2286    851    555   -186  A    N  
ATOM   1725  CA  LEU A 238      36.763  27.938 -28.830  1.00 20.06      A    C  
ANISOU 1725  CA  LEU A 238     2994   2267   2360    805    446    -82  A    C  
ATOM   1726  C   LEU A 238      37.501  27.575 -30.111  1.00 20.10      A    C  
ANISOU 1726  C   LEU A 238     3229   2232   2176    763    384    125  A    C  
ATOM   1727  O   LEU A 238      37.188  26.564 -30.738  1.00 19.98      A    O  
ANISOU 1727  O   LEU A 238     3302   2186   2100    620    326    104  A    O  
ATOM   1728  CB  LEU A 238      35.625  28.946 -29.133  1.00 20.91      A    C  
ANISOU 1728  CB  LEU A 238     3302   2249   2392    970    615     47  A    C  
ATOM   1729  CG  LEU A 238      34.598  29.031 -27.999  1.00 21.41      A    C  
ANISOU 1729  CG  LEU A 238     3416   2404   2312    765    638    136  A    C  
ATOM   1730  CD1 LEU A 238      33.696  30.226 -28.189  1.00 24.68      A    C  
ANISOU 1730  CD1 LEU A 238     3690   3101   2586   1266    470     40  A    C  
ATOM   1731  CD2 LEU A 238      33.752  27.757 -27.916  1.00 23.16      A    C  
ANISOU 1731  CD2 LEU A 238     3311   2859   2629    448    539     19  A    C  
ATOM   1732  N   GLN A 239      38.480  28.395 -30.491  1.00 20.75      A    N  
ANISOU 1732  N   GLN A 239     3128   2447   2309    910    860    138  A    N  
ATOM   1733  CA  GLN A 239      39.282  28.108 -31.669  1.00 23.51      A    C  
ANISOU 1733  CA  GLN A 239     3598   2987   2347    964    939   -150  A    C  
ATOM   1734  C   GLN A 239      40.042  26.779 -31.446  1.00 20.75      A    C  
ANISOU 1734  C   GLN A 239     3457   2620   1804    606    649    -42  A    C  
ATOM   1735  O   GLN A 239      40.090  25.921 -32.337  1.00 21.08      A    O  
ANISOU 1735  O   GLN A 239     3883   2333   1792    719    678    -15  A    O  
ATOM   1736  CB  GLN A 239      40.304  29.200 -31.898  1.00 27.44      A    C  
ANISOU 1736  CB  GLN A 239     4444   3276   2705    539    788    354  A    C  
ATOM   1737  CG  GLN A 239      39.794  30.559 -32.295  1.00 35.49      A    C  
ANISOU 1737  CG  GLN A 239     5519   3938   4026    536    817    602  A    C  
ATOM   1738  CD  GLN A 239      40.984  31.450 -32.629  1.00 44.41      A    C  
ANISOU 1738  CD  GLN A 239     7069   4759   5043   -778   1588   1230  A    C  
ATOM   1739  NE2 GLN A 239      41.417  31.376 -33.874  1.00 53.56      A    N  
ANISOU 1739  NE2 GLN A 239     9007   7279   4063  -1564    903   2260  A    N  
ATOM   1740  OE1 GLN A 239      41.577  32.102 -31.743  1.00 51.53      A    O  
ANISOU 1740  OE1 GLN A 239     7635   5985   5958   -985   1658    263  A    O  
ATOM   1741  N   GLU A 240      40.623  26.602 -30.247  1.00 18.99      A    N  
ANISOU 1741  N   GLU A 240     3116   2160   1939    769    484    -67  A    N  
ATOM   1742  CA  GLU A 240      41.346  25.369 -29.963  1.00 19.90      A    C  
ANISOU 1742  CA  GLU A 240     3041   2232   2288    706    385     70  A    C  
ATOM   1743  C   GLU A 240      40.391  24.175 -29.975  1.00 18.57      A    C  
ANISOU 1743  C   GLU A 240     2711   2410   1934    758    412     -7  A    C  
ATOM   1744  O   GLU A 240      40.746  23.108 -30.510  1.00 19.88      A    O  
ANISOU 1744  O   GLU A 240     2958   2443   2151    918    580      9  A    O  
ATOM   1745  CB  GLU A 240      42.047  25.455 -28.636  1.00 21.17      A    C  
ANISOU 1745  CB  GLU A 240     3381   2322   2341    334    445   -215  A    C  
ATOM   1746  CG  GLU A 240      43.161  26.482 -28.547  1.00 23.98      A    C  
ANISOU 1746  CG  GLU A 240     3498   2893   2718    127    576   -134  A    C  
ATOM   1747  CD  GLU A 240      44.468  26.056 -29.165  1.00 28.18      A    C  
ANISOU 1747  CD  GLU A 240     3661   3213   3830    169    750   -703  A    C  
ATOM   1748  OE1 GLU A 240      44.621  24.876 -29.620  1.00 29.39      A    O  
ANISOU 1748  OE1 GLU A 240     3955   2720   4489    474    588   -133  A    O  
ATOM   1749  OE2 GLU A 240      45.408  26.921 -29.126  1.00 31.45      A    O  
ANISOU 1749  OE2 GLU A 240     4892   3457   3601   -139    694   -471  A    O  
ATOM   1750  N   ARG A 241      39.181  24.327 -29.400  1.00 17.64      A    N  
ANISOU 1750  N   ARG A 241     2649   2161   1892    847    336     78  A    N  
ATOM   1751  CA  ARG A 241      38.218  23.236 -29.419  1.00 17.54      A    C  
ANISOU 1751  CA  ARG A 241     2659   2524   1479    681    330    211  A    C  
ATOM   1752  C   ARG A 241      37.779  22.836 -30.831  1.00 17.62      A    C  
ANISOU 1752  C   ARG A 241     2779   2207   1705    867    269     -4  A    C  
ATOM   1753  O   ARG A 241      37.660  21.651 -31.167  1.00 17.62      A    O  
ANISOU 1753  O   ARG A 241     2882   2154   1657    841    528     33  A    O  
ATOM   1754  CB  ARG A 241      37.016  23.652 -28.587  1.00 19.22      A    C  
ANISOU 1754  CB  ARG A 241     3097   2502   1702    523    691   -236  A    C  
ATOM   1755  CG  ARG A 241      35.901  22.675 -28.430  1.00 21.00      A    C  
ANISOU 1755  CG  ARG A 241     3306   2628   2042    510    572   -252  A    C  
ATOM   1756  CD  ARG A 241      34.947  22.604 -29.583  1.00 20.11      A    C  
ANISOU 1756  CD  ARG A 241     2834   2866   1941    559    830    201  A    C  
ATOM   1757  NE  ARG A 241      34.215  23.814 -29.931  1.00 20.54      A    N  
ANISOU 1757  NE  ARG A 241     3059   2910   1834    643    619    166  A    N  
ATOM   1758  CZ  ARG A 241      33.042  24.184 -29.460  1.00 20.71      A    C  
ANISOU 1758  CZ  ARG A 241     2980   2672   2215    636    629    147  A    C  
ATOM   1759  NH1 ARG A 241      32.441  23.551 -28.454  1.00 19.58      A    N  
ANISOU 1759  NH1 ARG A 241     2729   2760   1950   1027    488    340  A    N  
ATOM   1760  NH2 ARG A 241      32.492  25.273 -29.969  1.00 23.54      A    N  
ANISOU 1760  NH2 ARG A 241     3470   3148   2326    994    427    199  A    N  
ATOM   1761  N   ASP A 242      37.566  23.858 -31.648  1.00 18.41      A    N  
ANISOU 1761  N   ASP A 242     3014   2225   1752    684    234    117  A    N  
ATOM   1762  CA  ASP A 242      37.137  23.667 -33.037  1.00 18.48      A    C  
ANISOU 1762  CA  ASP A 242     3046   2391   1582    655    536    177  A    C  
ATOM   1763  C   ASP A 242      38.199  22.981 -33.851  1.00 19.41      A    C  
ANISOU 1763  C   ASP A 242     2977   2404   1993    666    535     84  A    C  
ATOM   1764  O   ASP A 242      37.852  22.356 -34.871  1.00 22.48      A    O  
ANISOU 1764  O   ASP A 242     3687   2757   2095    940    242   -117  A    O  
ATOM   1765  CB  ASP A 242      36.759  25.015 -33.657  1.00 20.74      A    C  
ANISOU 1765  CB  ASP A 242     3282   2553   2044    814    688    397  A    C  
ATOM   1766  CG  ASP A 242      35.457  25.548 -33.157  1.00 21.98      A    C  
ANISOU 1766  CG  ASP A 242     3402   2709   2239    902    567    374  A    C  
ATOM   1767  OD1 ASP A 242      34.738  24.805 -32.479  1.00 24.69      A    O  
ANISOU 1767  OD1 ASP A 242     3197   3790   2393    772    356    849  A    O  
ATOM   1768  OD2 ASP A 242      35.126  26.719 -33.475  1.00 24.65      A    O  
ANISOU 1768  OD2 ASP A 242     4013   2991   2359   1438    675    719  A    O  
ATOM   1769  N   GLY A 243      39.468  23.016 -33.392  1.00 17.42      A    N  
ANISOU 1769  N   GLY A 243     3038   1963   1615    728    466     91  A    N  
ATOM   1770  CA  GLY A 243      40.558  22.297 -34.077  1.00 18.55      A    C  
ANISOU 1770  CA  GLY A 243     2858   2269   1920    615    588     72  A    C  
ATOM   1771  C   GLY A 243      40.611  20.805 -33.772  1.00 18.38      A    C  
ANISOU 1771  C   GLY A 243     2927   2182   1875    425    526    -90  A    C  
ATOM   1772  O   GLY A 243      41.345  20.072 -34.399  1.00 22.49      A    O  
ANISOU 1772  O   GLY A 243     3470   2553   2521    757   1024    133  A    O  
ATOM   1773  N   LEU A 244      39.849  20.351 -32.795  1.00 16.70      A    N  
ANISOU 1773  N   LEU A 244     2624   1918   1800    546    540   -278  A    N  
ATOM   1774  CA  LEU A 244      39.796  18.918 -32.491  1.00 16.75      A    C  
ANISOU 1774  CA  LEU A 244     2513   1982   1869    298    370   -252  A    C  
ATOM   1775  C   LEU A 244      38.903  18.171 -33.498  1.00 16.47      A    C  
ANISOU 1775  C   LEU A 244     2467   2253   1538    703     96   -109  A    C  
ATOM   1776  O   LEU A 244      37.854  18.687 -33.937  1.00 17.73      A    O  
ANISOU 1776  O   LEU A 244     2485   2322   1930    769     27     11  A    O  
ATOM   1777  CB  LEU A 244      39.304  18.683 -31.061  1.00 17.01      A    C  
ANISOU 1777  CB  LEU A 244     2415   2136   1911    271    198    -84  A    C  
ATOM   1778  CG  LEU A 244      40.192  19.324 -30.018  1.00 17.53      A    C  
ANISOU 1778  CG  LEU A 244     2594   2190   1876    309    208   -174  A    C  
ATOM   1779  CD1 LEU A 244      39.528  19.153 -28.658  1.00 17.96      A    C  
ANISOU 1779  CD1 LEU A 244     2942   1996   1883    380    258     49  A    C  
ATOM   1780  CD2 LEU A 244      41.586  18.729 -30.029  1.00 19.40      A    C  
ANISOU 1780  CD2 LEU A 244     2606   2870   1895    387    115   -289  A    C  
ATOM   1781  N   ARG A 245      39.305  16.936 -33.794  1.00 16.72      A    N  
ANISOU 1781  N   ARG A 245     2535   2124   1690    549    104   -189  A    N  
ATOM   1782  CA  ARG A 245      38.494  16.065 -34.653  1.00 17.57      A    C  
ANISOU 1782  CA  ARG A 245     2360   2415   1898    446     91    -83  A    C  
ATOM   1783  C   ARG A 245      37.068  15.923 -34.118  1.00 18.86      A    C  
ANISOU 1783  C   ARG A 245     2312   2672   2181    437    151   -128  A    C  
ATOM   1784  O   ARG A 245      36.854  15.840 -32.900  1.00 20.17      A    O  
ANISOU 1784  O   ARG A 245     2881   2809   1972    420     28   -425  A    O  
ATOM   1785  CB  ARG A 245      39.138  14.704 -34.807  1.00 19.56      A    C  
ANISOU 1785  CB  ARG A 245     2978   2236   2217    338    190   -107  A    C  
ATOM   1786  CG  ARG A 245      40.374  14.800 -35.692  1.00 21.26      A    C  
ANISOU 1786  CG  ARG A 245     2808   2582   2687    597    318   -160  A    C  
ATOM   1787  CD  ARG A 245      41.246  13.625 -35.570  1.00 22.61      A    C  
ANISOU 1787  CD  ARG A 245     3016   2968   2606    760    387    -73  A    C  
ATOM   1788  NE  ARG A 245      40.768  12.376 -36.084  1.00 25.49      A    N  
ANISOU 1788  NE  ARG A 245     3512   3204   2967    616    655   -620  A    N  
ATOM   1789  CZ  ARG A 245      40.987  11.945 -37.327  1.00 27.69      A    C  
ANISOU 1789  CZ  ARG A 245     3913   3812   2793    -15    356   -374  A    C  
ATOM   1790  NH1 ARG A 245      41.519  12.737 -38.289  1.00 27.13      A    N  
ANISOU 1790  NH1 ARG A 245     3716   3616   2973    146   1026   -733  A    N  
ATOM   1791  NH2 ARG A 245      40.641  10.717 -37.645  1.00 29.35      A    N  
ANISOU 1791  NH2 ARG A 245     3944   3527   3678    -19    546   -350  A    N  
ATOM   1792  N   ARG A 246      36.099  15.870 -35.031  1.00 22.59      A    N  
ANISOU 1792  N   ARG A 246     2857   3281   2445    335   -163   -661  A    N  
ATOM   1793  CA  ARG A 246      34.665  15.934 -34.648  1.00 24.60      A    C  
ANISOU 1793  CA  ARG A 246     2736   3821   2787    195   -323   -782  A    C  
ATOM   1794  C   ARG A 246      34.250  14.946 -33.606  1.00 25.77      A    C  
ANISOU 1794  C   ARG A 246     3109   3666   3014    427    127   -821  A    C  
ATOM   1795  O   ARG A 246      33.500  15.298 -32.672  1.00 27.87      A    O  
ANISOU 1795  O   ARG A 246     3082   4083   3422    397    523   -710  A    O  
ATOM   1796  CB  ARG A 246      33.737  15.741 -35.859  1.00 33.38      A    C  
ANISOU 1796  CB  ARG A 246     4445   5248   2989    173  -1073   -791  A    C  
ATOM   1797  CG  ARG A 246      34.025  16.657 -36.987  1.00 44.92      A    C  
ANISOU 1797  CG  ARG A 246     6005   6096   4966     31   -376   -101  A    C  
ATOM   1798  CD  ARG A 246      33.964  18.093 -36.534  1.00 54.84      A    C  
ANISOU 1798  CD  ARG A 246     8157   7345   5330    -58  -1851  -1170  A    C  
ATOM   1799  NE  ARG A 246      35.001  18.601 -35.607  1.00 52.50      A    N  
ANISOU 1799  NE  ARG A 246     9482   6975   3490   1095  -2139  -1390  A    N  
ATOM   1800  CZ  ARG A 246      34.970  19.813 -35.123  1.00 47.50      A    C  
ANISOU 1800  CZ  ARG A 246     8329   3163   6556  -1620  -2090   1086  A    C  
ATOM   1801  NH1 ARG A 246      34.012  20.633 -35.484  1.00 47.75      A    N  
ANISOU 1801  NH1 ARG A 246     9082   6456   2602    134  -1083    331  A    N  
ATOM   1802  NH2 ARG A 246      35.793  20.154 -34.184  1.00 44.12      A    N  
ANISOU 1802  NH2 ARG A 246     6605   2563   7593    376  -2388   1177  A    N  
ATOM   1803  N   VAL A 247      34.678  13.705 -33.747  1.00 27.02      A    N  
ANISOU 1803  N   VAL A 247     3260   3607   3399    349    520  -1112  A    N  
ATOM   1804  CA  VAL A 247      34.328  12.685 -32.733  1.00 31.31      A    C  
ANISOU 1804  CA  VAL A 247     3899   3731   4264     61    195   -655  A    C  
ATOM   1805  C   VAL A 247      34.963  12.897 -31.363  1.00 27.33      A    C  
ANISOU 1805  C   VAL A 247     3743   3056   3584    129    932   -309  A    C  
ATOM   1806  O   VAL A 247      34.542  12.274 -30.375  1.00 34.15      A    O  
ANISOU 1806  O   VAL A 247     4513   3700   4760   -620   1460    362  A    O  
ATOM   1807  CB  VAL A 247      34.590  11.238 -33.228  1.00 37.76      A    C  
ANISOU 1807  CB  VAL A 247     5445   4341   4558    267    187  -1335  A    C  
ATOM   1808  CG1 VAL A 247      33.777  10.975 -34.495  1.00 42.91      A    C  
ANISOU 1808  CG1 VAL A 247     6508   4447   5349   -236   -536  -1170  A    C  
ATOM   1809  CG2 VAL A 247      36.069  10.982 -33.432  1.00 42.08      A    C  
ANISOU 1809  CG2 VAL A 247     5936   4568   5484    928   -116  -1650  A    C  
ATOM   1810  N   HIS A 248      35.931  13.805 -31.284  1.00 23.69      A    N  
ANISOU 1810  N   HIS A 248     2887   3260   2852    428    578   -387  A    N  
ATOM   1811  CA  HIS A 248      36.634  14.141 -30.056  1.00 25.28      A    C  
ANISOU 1811  CA  HIS A 248     3975   3228   2400    591    488   -542  A    C  
ATOM   1812  C   HIS A 248      36.471  15.606 -29.717  1.00 22.12      A    C  
ANISOU 1812  C   HIS A 248     3244   3175   1987    667    187   -274  A    C  
ATOM   1813  O   HIS A 248      37.351  16.179 -29.076  1.00 23.08      A    O  
ANISOU 1813  O   HIS A 248     3515   3385   1868    920   -154    -38  A    O  
ATOM   1814  CB  HIS A 248      38.127  13.848 -30.239  1.00 25.29      A    C  
ANISOU 1814  CB  HIS A 248     4126   3322   2159    633    -18   -822  A    C  
ATOM   1815  CG  HIS A 248      38.443  12.398 -30.269  1.00 29.37      A    C  
ANISOU 1815  CG  HIS A 248     4866   3243   3050    871    439   -320  A    C  
ATOM   1816  CD2 HIS A 248      38.649  11.551 -31.305  1.00 30.47      A    C  
ANISOU 1816  CD2 HIS A 248     4938   3511   3127    868    134   -428  A    C  
ATOM   1817  ND1 HIS A 248      38.568  11.648 -29.119  1.00 33.94      A    N  
ANISOU 1817  ND1 HIS A 248     6296   3693   2906   1220    662   -435  A    N  
ATOM   1818  CE1 HIS A 248      38.851  10.396 -29.452  1.00 39.45      A    C  
ANISOU 1818  CE1 HIS A 248     7350   3899   3738   1267   1351   -449  A    C  
ATOM   1819  NE2 HIS A 248      38.893  10.308 -30.774  1.00 33.90      A    N  
ANISOU 1819  NE2 HIS A 248     6031   3612   3238   1232    625     24  A    N  
ATOM   1820  N   ARG A 249      35.399  16.239 -30.188  1.00 21.05      A    N  
ANISOU 1820  N   ARG A 249     3120   3012   1865    626    132   -274  A    N  
ATOM   1821  CA  ARG A 249      35.201  17.669 -30.008  1.00 21.04      A    C  
ANISOU 1821  CA  ARG A 249     3266   3095   1631    485     30   -171  A    C  
ATOM   1822  C   ARG A 249      34.132  17.916 -28.938  1.00 19.86      A    C  
ANISOU 1822  C   ARG A 249     2816   2812   1915    523     27   -203  A    C  
ATOM   1823  O   ARG A 249      32.976  17.606 -29.125  1.00 21.29      A    O  
ANISOU 1823  O   ARG A 249     2906   3210   1973    335     34   -474  A    O  
ATOM   1824  CB  ARG A 249      34.800  18.306 -31.332  1.00 21.54      A    C  
ANISOU 1824  CB  ARG A 249     3288   3134   1760    745   -250    -97  A    C  
ATOM   1825  CG  ARG A 249      34.765  19.804 -31.362  1.00 25.41      A    C  
ANISOU 1825  CG  ARG A 249     3622   3523   2509    598   -115   -116  A    C  
ATOM   1826  CD  ARG A 249      33.873  20.254 -32.542  1.00 33.06      A    C  
ANISOU 1826  CD  ARG A 249     5077   4285   3196    698  -1113    308  A    C  
ATOM   1827  NE  ARG A 249      33.457  21.686 -32.575  1.00 48.09      A    N  
ANISOU 1827  NE  ARG A 249     6841   5129   6300    610  -1168    435  A    N  
ATOM   1828  CZ  ARG A 249      32.417  22.276 -33.255  1.00 46.75      A    C  
ANISOU 1828  CZ  ARG A 249     5815   5442   6506    657  -1502   -180  A    C  
ATOM   1829  NH1 ARG A 249      31.604  21.623 -34.157  1.00 33.70      A    N  
ANISOU 1829  NH1 ARG A 249     3217   5050   4536   1017   -280   -205  A    N  
ATOM   1830  NH2 ARG A 249      32.226  23.606 -33.058  1.00 41.89      A    N  
ANISOU 1830  NH2 ARG A 249     5533   5009   5375    874   -742   -112  A    N  
ATOM   1831  N   PRO A 250      34.545  18.458 -27.797  1.00 18.15      A    N  
ANISOU 1831  N   PRO A 250     2604   2393   1896    619     97   -221  A    N  
ATOM   1832  CA  PRO A 250      33.639  18.670 -26.671  1.00 17.55      A    C  
ANISOU 1832  CA  PRO A 250     2519   2082   2066    599    184    -92  A    C  
ATOM   1833  C   PRO A 250      32.835  19.970 -26.728  1.00 17.28      A    C  
ANISOU 1833  C   PRO A 250     2461   2085   2017    546    157   -188  A    C  
ATOM   1834  O   PRO A 250      33.250  20.922 -27.382  1.00 18.05      A    O  
ANISOU 1834  O   PRO A 250     2442   2527   1886    312    327    -90  A    O  
ATOM   1835  CB  PRO A 250      34.594  18.737 -25.498  1.00 18.27      A    C  
ANISOU 1835  CB  PRO A 250     2528   2245   2165    767    127   -163  A    C  
ATOM   1836  CG  PRO A 250      35.792  19.421 -26.052  1.00 17.93      A    C  
ANISOU 1836  CG  PRO A 250     2533   2446   1832    671    -45   -189  A    C  
ATOM   1837  CD  PRO A 250      35.914  18.880 -27.472  1.00 19.03      A    C  
ANISOU 1837  CD  PRO A 250     2612   2662   1955    644    226   -302  A    C  
ATOM   1838  N   ALA A 251      31.718  20.011 -25.996  1.00 16.74      A    N  
ANISOU 1838  N   ALA A 251     2316   2055   1987    474    142   -193  A    N  
ATOM   1839  CA  ALA A 251      31.094  21.294 -25.673  1.00 17.81      A    C  
ANISOU 1839  CA  ALA A 251     2589   1973   2203    528      0     -3  A    C  
ATOM   1840  C   ALA A 251      32.009  22.090 -24.736  1.00 17.27      A    C  
ANISOU 1840  C   ALA A 251     2564   2049   1946    689     81   -114  A    C  
ATOM   1841  O   ALA A 251      32.830  21.498 -24.023  1.00 17.44      A    O  
ANISOU 1841  O   ALA A 251     2525   2295   1805    461     12     -8  A    O  
ATOM   1842  CB  ALA A 251      29.744  21.080 -25.016  1.00 19.16      A    C  
ANISOU 1842  CB  ALA A 251     2867   2318   2092    239     21     50  A    C  
ATOM   1843  N   VAL A 252      31.879  23.427 -24.762  1.00 16.86      A    N  
ANISOU 1843  N   VAL A 252     2625   2135   1644    783    153     55  A    N  
ATOM   1844  CA  VAL A 252      32.620  24.324 -23.893  1.00 16.55      A    C  
ANISOU 1844  CA  VAL A 252     2279   2064   1944    706    215     33  A    C  
ATOM   1845  C   VAL A 252      31.628  25.149 -23.068  1.00 15.50      A    C  
ANISOU 1845  C   VAL A 252     2236   2209   1442    608    180     93  A    C  
ATOM   1846  O   VAL A 252      30.744  25.813 -23.598  1.00 16.50      A    O  
ANISOU 1846  O   VAL A 252     2393   2356   1518    763     51   -156  A    O  
ATOM   1847  CB  VAL A 252      33.543  25.258 -24.671  1.00 18.76      A    C  
ANISOU 1847  CB  VAL A 252     2513   2472   2142    526    446      0  A    C  
ATOM   1848  CG1 VAL A 252      34.196  26.277 -23.755  1.00 20.90      A    C  
ANISOU 1848  CG1 VAL A 252     2739   2819   2380    419    523   -300  A    C  
ATOM   1849  CG2 VAL A 252      34.602  24.476 -25.446  1.00 20.30      A    C  
ANISOU 1849  CG2 VAL A 252     2806   2554   2352    408    742   -227  A    C  
ATOM   1850  N   LEU A 253      31.803  25.084 -21.743  1.00 14.09      A    N  
ANISOU 1850  N   LEU A 253     2177   1780   1397    621     99    183  A    N  
ATOM   1851  CA  LEU A 253      30.986  25.843 -20.814  1.00 14.22      A    C  
ANISOU 1851  CA  LEU A 253     1772   1786   1844    455    202     22  A    C  
ATOM   1852  C   LEU A 253      31.861  26.766 -19.988  1.00 15.15      A    C  
ANISOU 1852  C   LEU A 253     1999   1941   1816    428    142    -84  A    C  
ATOM   1853  O   LEU A 253      33.069  26.509 -19.799  1.00 16.04      A    O  
ANISOU 1853  O   LEU A 253     2019   2179   1896    485     18    139  A    O  
ATOM   1854  CB  LEU A 253      30.235  24.935 -19.870  1.00 14.97      A    C  
ANISOU 1854  CB  LEU A 253     2168   1830   1688    421    293    -31  A    C  
ATOM   1855  CG  LEU A 253      29.090  24.108 -20.462  1.00 17.86      A    C  
ANISOU 1855  CG  LEU A 253     2472   2074   2237    247    263   -210  A    C  
ATOM   1856  CD1 LEU A 253      29.624  22.893 -21.155  1.00 20.63      A    C  
ANISOU 1856  CD1 LEU A 253     3016   2383   2438    403    470   -372  A    C  
ATOM   1857  CD2 LEU A 253      28.118  23.672 -19.382  1.00 18.88      A    C  
ANISOU 1857  CD2 LEU A 253     2638   2407   2127    -14    192   -391  A    C  
ATOM   1858  N   VAL A 254      31.257  27.865 -19.545  1.00 15.31      A    N  
ANISOU 1858  N   VAL A 254     2186   1941   1689    616     18    118  A    N  
ATOM   1859  CA  VAL A 254      31.914  28.842 -18.680  1.00 16.59      A    C  
ANISOU 1859  CA  VAL A 254     2515   2035   1753    373    292    -12  A    C  
ATOM   1860  C   VAL A 254      31.262  28.700 -17.301  1.00 15.96      A    C  
ANISOU 1860  C   VAL A 254     2400   1983   1682    347    152    115  A    C  
ATOM   1861  O   VAL A 254      30.041  28.719 -17.183  1.00 15.65      A    O  
ANISOU 1861  O   VAL A 254     2315   2076   1552    394    150     71  A    O  
ATOM   1862  CB  VAL A 254      31.730  30.275 -19.190  1.00 18.15      A    C  
ANISOU 1862  CB  VAL A 254     3027   2006   1863     96    310     76  A    C  
ATOM   1863  CG1 VAL A 254      32.160  31.305 -18.132  1.00 21.96      A    C  
ANISOU 1863  CG1 VAL A 254     3814   2242   2286   -145    106     28  A    C  
ATOM   1864  CG2 VAL A 254      32.528  30.450 -20.457  1.00 21.78      A    C  
ANISOU 1864  CG2 VAL A 254     2909   2845   2519    262    566    209  A    C  
ATOM   1865  N   LYS A 255      32.093  28.561 -16.290  1.00 15.38      A    N  
ANISOU 1865  N   LYS A 255     2270   2020   1552    347    151    107  A    N  
ATOM   1866  CA  LYS A 255      31.618  28.454 -14.885  1.00 14.39      A    C  
ANISOU 1866  CA  LYS A 255     2029   1871   1567    336    228     43  A    C  
ATOM   1867  C   LYS A 255      31.882  29.758 -14.161  1.00 14.75      A    C  
ANISOU 1867  C   LYS A 255     2217   1754   1631    192    236    188  A    C  
ATOM   1868  O   LYS A 255      33.003  30.259 -14.149  1.00 16.07      A    O  
ANISOU 1868  O   LYS A 255     2459   1909   1735    -77    316    -49  A    O  
ATOM   1869  CB  LYS A 255      32.259  27.307 -14.166  1.00 12.84      A    C  
ANISOU 1869  CB  LYS A 255     2181   1527   1171    225    253    -98  A    C  
ATOM   1870  CG  LYS A 255      31.751  27.095 -12.734  1.00 13.18      A    C  
ANISOU 1870  CG  LYS A 255     2079   1735   1193    184    240   -201  A    C  
ATOM   1871  CD  LYS A 255      32.282  25.773 -12.142  1.00 13.76      A    C  
ANISOU 1871  CD  LYS A 255     2026   1773   1428    105    108   -114  A    C  
ATOM   1872  CE  LYS A 255      31.765  25.550 -10.731  1.00 13.90      A    C  
ANISOU 1872  CE  LYS A 255     2082   1627   1570     83    118    134  A    C  
ATOM   1873  NZ  LYS A 255      32.303  24.277 -10.217  1.00 14.04      A    N  
ANISOU 1873  NZ  LYS A 255     2031   1640   1661    186   -113    -99  A    N  
ATOM   1874  N   ILE A 256      30.822  30.321 -13.600  1.00 15.24      A    N  
ANISOU 1874  N   ILE A 256     2401   1696   1690    196    332      1  A    N  
ATOM   1875  CA  ILE A 256      30.907  31.622 -12.946  1.00 17.83      A    C  
ANISOU 1875  CA  ILE A 256     2704   1878   2192    237    118   -171  A    C  
ATOM   1876  C   ILE A 256      30.707  31.513 -11.456  1.00 17.89      A    C  
ANISOU 1876  C   ILE A 256     2633   2103   2058    194   -177   -367  A    C  
ATOM   1877  O   ILE A 256      30.021  30.635 -10.941  1.00 16.07      A    O  
ANISOU 1877  O   ILE A 256     2565   2201   1339    574   -281   -159  A    O  
ATOM   1878  CB  ILE A 256      29.893  32.610 -13.536  1.00 18.54      A    C  
ANISOU 1878  CB  ILE A 256     2764   2036   2241    167   -123     63  A    C  
ATOM   1879  CG1 ILE A 256      28.442  32.171 -13.334  1.00 16.81      A    C  
ANISOU 1879  CG1 ILE A 256     2504   1988   1895    337   -232    -33  A    C  
ATOM   1880  CG2 ILE A 256      30.176  32.768 -15.022  1.00 21.08      A    C  
ANISOU 1880  CG2 ILE A 256     2972   2475   2558    243    108    424  A    C  
ATOM   1881  CD1 ILE A 256      27.385  33.194 -13.730  1.00 20.47      A    C  
ANISOU 1881  CD1 ILE A 256     2801   2290   2684    477    -75    330  A    C  
ATOM   1882  N   ALA A 257      31.304  32.465 -10.789  1.00 21.28      A    N  
ANISOU 1882  N   ALA A 257     2831   2302   2949    -51   -173   -503  A    N  
ATOM   1883  CA  ALA A 257      31.051  32.724  -9.391  1.00 23.93      A    C  
ANISOU 1883  CA  ALA A 257     2917   3109   3064    466   -425   -684  A    C  
ATOM   1884  C   ALA A 257      29.706  33.399  -9.149  1.00 19.12      A    C  
ANISOU 1884  C   ALA A 257     2847   2389   2029    421   -579   -443  A    C  
ATOM   1885  O   ALA A 257      29.146  33.997 -10.028  1.00 19.50      A    O  
ANISOU 1885  O   ALA A 257     3101   2450   1857    827    211    149  A    O  
ATOM   1886  CB  ALA A 257      32.144  33.639  -8.857  1.00 30.63      A    C  
ANISOU 1886  CB  ALA A 257     2953   4435   4250    283   -632  -1623  A    C  
ATOM   1887  N   PRO A 258      29.222  33.355  -7.914  1.00 20.31      A    N  
ANISOU 1887  N   PRO A 258     3752   1986   1979   -101   -330    -16  A    N  
ATOM   1888  CA  PRO A 258      28.045  34.105  -7.588  1.00 21.31      A    C  
ANISOU 1888  CA  PRO A 258     3897   2464   1732   -179    -54   -109  A    C  
ATOM   1889  C   PRO A 258      28.391  35.543  -7.239  1.00 21.21      A    C  
ANISOU 1889  C   PRO A 258     3279   2520   2260    464    -70   -623  A    C  
ATOM   1890  O   PRO A 258      27.496  36.332  -7.014  1.00 27.48      A    O  
ANISOU 1890  O   PRO A 258     3081   3814   3542   1124   -499  -1431  A    O  
ATOM   1891  CB  PRO A 258      27.499  33.354  -6.374  1.00 25.09      A    C  
ANISOU 1891  CB  PRO A 258     4383   2950   2197   -753    101    -57  A    C  
ATOM   1892  CG  PRO A 258      28.705  32.776  -5.754  1.00 26.00      A    C  
ANISOU 1892  CG  PRO A 258     5074   2327   2476   -321    119    519  A    C  
ATOM   1893  CD  PRO A 258      29.706  32.542  -6.790  1.00 24.52      A    C  
ANISOU 1893  CD  PRO A 258     4584   2107   2624     32   -554      1  A    C  
ATOM   1894  N   ASP A 259      29.672  35.888  -7.198  1.00 19.15      A    N  
ANISOU 1894  N   ASP A 259     3166   2287   1819    320    127   -135  A    N  
ATOM   1895  CA  ASP A 259      30.153  37.169  -6.675  1.00 22.89      A    C  
ANISOU 1895  CA  ASP A 259     3876   2550   2269   -237   -403    158  A    C  
ATOM   1896  C   ASP A 259      30.306  38.280  -7.689  1.00 28.01      A    C  
ANISOU 1896  C   ASP A 259     4743   2940   2957   -516   -991    745  A    C  
ATOM   1897  O   ASP A 259      30.975  39.240  -7.469  1.00 42.65      A    O  
ANISOU 1897  O   ASP A 259     6338   4366   5500  -1555  -1350   1383  A    O  
ATOM   1898  CB  ASP A 259      31.446  36.928  -5.919  1.00 23.46      A    C  
ANISOU 1898  CB  ASP A 259     3976   2471   2464   -176   -560    389  A    C  
ATOM   1899  CG  ASP A 259      31.253  35.912  -4.817  1.00 22.88      A    C  
ANISOU 1899  CG  ASP A 259     3709   2619   2365   -185   -425    361  A    C  
ATOM   1900  OD1 ASP A 259      30.149  35.911  -4.188  1.00 24.73      A    O  
ANISOU 1900  OD1 ASP A 259     4030   2625   2739   -130   -238    131  A    O  
ATOM   1901  OD2 ASP A 259      32.160  35.082  -4.623  1.00 22.90      A    O  
ANISOU 1901  OD2 ASP A 259     3625   2867   2206   -110   -547    531  A    O  
ATOM   1902  N   LEU A 260      29.579  38.188  -8.750  1.00 24.50      A    N  
ANISOU 1902  N   LEU A 260     4467   2296   2546   -404   -572    315  A    N  
ATOM   1903  CA  LEU A 260      29.650  39.095  -9.871  1.00 23.87      A    C  
ANISOU 1903  CA  LEU A 260     4443   2030   2594    -38    -35    376  A    C  
ATOM   1904  C   LEU A 260      28.699  40.271  -9.722  1.00 24.23      A    C  
ANISOU 1904  C   LEU A 260     4052   2676   2476    122   -107    382  A    C  
ATOM   1905  O   LEU A 260      27.606  40.145  -9.180  1.00 24.49      A    O  
ANISOU 1905  O   LEU A 260     4108   2737   2459     82    -87    270  A    O  
ATOM   1906  CB  LEU A 260      29.220  38.338 -11.109  1.00 24.13      A    C  
ANISOU 1906  CB  LEU A 260     4588   1882   2695   -264    -95    474  A    C  
ATOM   1907  CG  LEU A 260      30.111  37.162 -11.471  1.00 25.88      A    C  
ANISOU 1907  CG  LEU A 260     4552   2308   2970    306   -490    512  A    C  
ATOM   1908  CD1 LEU A 260      29.448  36.382 -12.614  1.00 32.36      A    C  
ANISOU 1908  CD1 LEU A 260     5792   2765   3736    600   -719    -40  A    C  
ATOM   1909  CD2 LEU A 260      31.507  37.584 -11.819  1.00 29.39      A    C  
ANISOU 1909  CD2 LEU A 260     4893   3010   3261    396    285    660  A    C  
ATOM   1910  N   THR A 261      29.116  41.418 -10.247  1.00 23.83      A    N  
ANISOU 1910  N   THR A 261     4078   2751   2223     34     87     90  A    N  
ATOM   1911  CA  THR A 261      28.247  42.570 -10.318  1.00 25.39      A    C  
ANISOU 1911  CA  THR A 261     4240   2771   2636    239    386    -75  A    C  
ATOM   1912  C   THR A 261      27.207  42.319 -11.414  1.00 23.50      A    C  
ANISOU 1912  C   THR A 261     3672   2781   2476    530    653     27  A    C  
ATOM   1913  O   THR A 261      27.390  41.441 -12.276  1.00 22.95      A    O  
ANISOU 1913  O   THR A 261     4169   2233   2315    452    535    296  A    O  
ATOM   1914  CB  THR A 261      29.053  43.821 -10.674  1.00 26.50      A    C  
ANISOU 1914  CB  THR A 261     4325   2519   3223    303    208   -138  A    C  
ATOM   1915  CG2 THR A 261      30.186  44.058  -9.652  1.00 30.73      A    C  
ANISOU 1915  CG2 THR A 261     4666   3204   3804    136   -251    -69  A    C  
ATOM   1916  OG1 THR A 261      29.607  43.681 -11.975  1.00 27.84      A    O  
ANISOU 1916  OG1 THR A 261     4909   2736   2932    181     11   -229  A    O  
ATOM   1917  N   SER A 262      26.148  43.110 -11.440  1.00 24.59      A    N  
ANISOU 1917  N   SER A 262     4091   2547   2705    831    872   -288  A    N  
ATOM   1918  CA  SER A 262      25.169  43.039 -12.527  1.00 24.46      A    C  
ANISOU 1918  CA  SER A 262     4119   2609   2565    487    779    355  A    C  
ATOM   1919  C   SER A 262      25.850  43.316 -13.877  1.00 23.14      A    C  
ANISOU 1919  C   SER A 262     3676   2500   2615    638    589     91  A    C  
ATOM   1920  O   SER A 262      25.498  42.676 -14.885  1.00 20.78      A    O  
ANISOU 1920  O   SER A 262     3552   1954   2389    642    322    239  A    O  
ATOM   1921  CB  SER A 262      24.001  44.008 -12.297  1.00 30.72      A    C  
ANISOU 1921  CB  SER A 262     4201   3989   3479    953    975    564  A    C  
ATOM   1922  OG  SER A 262      23.281  43.631 -11.141  1.00 37.20      A    O  
ANISOU 1922  OG  SER A 262     5107   4855   4170   1267   1511    595  A    O  
ATOM   1923  N  AGLN A 263      26.810  44.248 -13.893  0.53 22.07      A    N  
ANISOU 1923  N  AGLN A 263     3619   2036   2729    774    249     40  A    N  
ATOM   1924  N  BGLN A 263      26.808  44.245 -13.882  0.47 22.76      A    N  
ANISOU 1924  N  BGLN A 263     3729   2207   2712    669    331    101  A    N  
ATOM   1925  CA AGLN A 263      27.537  44.552 -15.121  0.53 23.23      A    C  
ANISOU 1925  CA AGLN A 263     3678   2307   2839    610    247    175  A    C  
ATOM   1926  CA BGLN A 263      27.544  44.572 -15.090  0.47 24.16      A    C  
ANISOU 1926  CA BGLN A 263     3867   2539   2774    544    355    217  A    C  
ATOM   1927  C  AGLN A 263      28.323  43.324 -15.586  0.53 22.46      A    C  
ANISOU 1927  C  AGLN A 263     3391   2429   2710    743    224    279  A    C  
ATOM   1928  C  BGLN A 263      28.350  43.363 -15.580  0.47 22.95      A    C  
ANISOU 1928  C  BGLN A 263     3512   2548   2660    683    240    395  A    C  
ATOM   1929  O  AGLN A 263      28.310  42.995 -16.767  0.53 22.55      A    O  
ANISOU 1929  O  AGLN A 263     3751   2119   2697    451    407    387  A    O  
ATOM   1930  O  BGLN A 263      28.365  43.073 -16.771  0.47 23.03      A    O  
ANISOU 1930  O  BGLN A 263     3896   2151   2701    482    395    420  A    O  
ATOM   1931  CB AGLN A 263      28.472  45.744 -14.979  0.53 24.53      A    C  
ANISOU 1931  CB AGLN A 263     3940   2113   3265    582   -170    -46  A    C  
ATOM   1932  CB BGLN A 263      28.457  45.767 -14.884  0.47 26.41      A    C  
ANISOU 1932  CB BGLN A 263     4276   2651   3107    287    163    106  A    C  
ATOM   1933  CG AGLN A 263      29.235  46.068 -16.276  0.53 27.08      A    C  
ANISOU 1933  CG AGLN A 263     4009   2353   3924    339    -67    -23  A    C  
ATOM   1934  CG BGLN A 263      28.944  46.353 -16.205  0.47 31.48      A    C  
ANISOU 1934  CG BGLN A 263     4916   3509   3534   -235    442    169  A    C  
ATOM   1935  CD AGLN A 263      28.335  46.667 -17.361  0.53 29.46      A    C  
ANISOU 1935  CD AGLN A 263     4267   2371   4554    583   -470   -107  A    C  
ATOM   1936  CD BGLN A 263      30.240  47.121 -16.074  0.47 34.48      A    C  
ANISOU 1936  CD BGLN A 263     5389   3979   3732   -959    555    425  A    C  
ATOM   1937  NE2AGLN A 263      28.204  47.977 -17.314  0.53 26.48      A    N  
ANISOU 1937  NE2AGLN A 263     3239   2148   4671    165   -685   -115  A    N  
ATOM   1938  NE2BGLN A 263      30.885  47.392 -17.193  0.47 37.56      A    N  
ANISOU 1938  NE2BGLN A 263     6086   4545   3638  -1295    321   1267  A    N  
ATOM   1939  OE1AGLN A 263      27.761  45.955 -18.233  0.53 31.96      A    O  
ANISOU 1939  OE1AGLN A 263     4033   2009   6098    301    108   -856  A    O  
ATOM   1940  OE1BGLN A 263      30.665  47.439 -14.976  0.47 38.40      A    O  
ANISOU 1940  OE1BGLN A 263     6388   4065   4134  -1510    892   -444  A    O  
ATOM   1941  N   ASP A 264      28.975  42.640 -14.656  1.00 21.51      A    N  
ANISOU 1941  N   ASP A 264     3703   2008   2462    704    449    349  A    N  
ATOM   1942  CA  ASP A 264      29.737  41.447 -14.992  1.00 21.52      A    C  
ANISOU 1942  CA  ASP A 264     3273   2273   2629    781    370    258  A    C  
ATOM   1943  C   ASP A 264      28.840  40.379 -15.631  1.00 21.03      A    C  
ANISOU 1943  C   ASP A 264     3257   2304   2428    859    208    283  A    C  
ATOM   1944  O   ASP A 264      29.206  39.763 -16.637  1.00 21.24      A    O  
ANISOU 1944  O   ASP A 264     3361   2353   2355    782    226    212  A    O  
ATOM   1945  CB  ASP A 264      30.324  40.809 -13.760  1.00 25.21      A    C  
ANISOU 1945  CB  ASP A 264     3963   2765   2847    607      4    365  A    C  
ATOM   1946  CG  ASP A 264      31.455  41.592 -13.125  1.00 29.80      A    C  
ANISOU 1946  CG  ASP A 264     4460   2923   3936     -7     63    409  A    C  
ATOM   1947  OD1 ASP A 264      32.144  42.377 -13.820  1.00 30.72      A    O  
ANISOU 1947  OD1 ASP A 264     4303   3193   4176     40     13    863  A    O  
ATOM   1948  OD2 ASP A 264      31.655  41.349 -11.883  1.00 31.72      A    O  
ANISOU 1948  OD2 ASP A 264     5152   2921   3979   -297   -560    175  A    O  
ATOM   1949  N   LYS A 265      27.665  40.165 -15.048  1.00 20.09      A    N  
ANISOU 1949  N   LYS A 265     3308   2171   2154    652    341    101  A    N  
ATOM   1950  CA  LYS A 265      26.747  39.154 -15.562  1.00 20.67      A    C  
ANISOU 1950  CA  LYS A 265     3146   2436   2269    657    264    105  A    C  
ATOM   1951  C   LYS A 265      26.247  39.499 -16.968  1.00 20.03      A    C  
ANISOU 1951  C   LYS A 265     3301   2159   2149    796    503     93  A    C  
ATOM   1952  O   LYS A 265      26.152  38.613 -17.841  1.00 19.50      A    O  
ANISOU 1952  O   LYS A 265     3302   2152   1952    697    592    141  A    O  
ATOM   1953  CB  LYS A 265      25.592  38.913 -14.579  1.00 21.32      A    C  
ANISOU 1953  CB  LYS A 265     3411   2618   2068    449    341   -389  A    C  
ATOM   1954  CG  LYS A 265      26.117  38.148 -13.371  1.00 24.03      A    C  
ANISOU 1954  CG  LYS A 265     3859   2771   2498    -63    209     35  A    C  
ATOM   1955  CD  LYS A 265      25.056  37.952 -12.298  1.00 28.75      A    C  
ANISOU 1955  CD  LYS A 265     4227   3590   3106   -350    563    -96  A    C  
ATOM   1956  CE  LYS A 265      25.075  39.102 -11.333  1.00 29.52      A    C  
ANISOU 1956  CE  LYS A 265     4074   3901   3239   -432    668   -185  A    C  
ATOM   1957  NZ  LYS A 265      24.263  38.811 -10.162  1.00 27.66      A    N  
ANISOU 1957  NZ  LYS A 265     3727   3751   3030   -524    590   -167  A    N  
ATOM   1958  N  AGLU A 266      25.925  40.764 -17.162  0.54 19.66      A    N  
ANISOU 1958  N  AGLU A 266     3355   2042   2072    696    556     32  A    N  
ATOM   1959  N  BGLU A 266      25.889  40.777 -17.182  0.46 20.02      A    N  
ANISOU 1959  N  BGLU A 266     3402   2001   2204    566    421     91  A    N  
ATOM   1960  CA AGLU A 266      25.489  41.264 -18.441  0.54 19.38      A    C  
ANISOU 1960  CA AGLU A 266     3198   1943   2222    952    576    216  A    C  
ATOM   1961  CA BGLU A 266      25.385  41.239 -18.488  0.46 19.86      A    C  
ANISOU 1961  CA BGLU A 266     3323   1885   2339    667    419    288  A    C  
ATOM   1962  C  AGLU A 266      26.530  41.001 -19.500  0.54 19.65      A    C  
ANISOU 1962  C  AGLU A 266     3197   1858   2410   1030    609    169  A    C  
ATOM   1963  C  BGLU A 266      26.501  41.103 -19.546  0.46 20.15      A    C  
ANISOU 1963  C  BGLU A 266     3368   1784   2502    869    473    185  A    C  
ATOM   1964  O  AGLU A 266      26.221  40.503 -20.597  0.54 20.17      A    O  
ANISOU 1964  O  AGLU A 266     3489   2029   2146    773    792    270  A    O  
ATOM   1965  O  BGLU A 266      26.209  40.746 -20.698  0.46 19.68      A    O  
ANISOU 1965  O  BGLU A 266     3744   1457   2277    661    576    347  A    O  
ATOM   1966  CB AGLU A 266      25.304  42.768 -18.290  0.54 21.41      A    C  
ANISOU 1966  CB AGLU A 266     3312   2058   2763   1133    377     -3  A    C  
ATOM   1967  CB BGLU A 266      24.748  42.693 -18.429  0.46 21.65      A    C  
ANISOU 1967  CB BGLU A 266     3411   1853   2962    633   -108    253  A    C  
ATOM   1968  CG AGLU A 266      24.895  43.532 -19.477  0.54 22.54      A    C  
ANISOU 1968  CG AGLU A 266     3424   2281   2859   1079     46     11  A    C  
ATOM   1969  CG BGLU A 266      23.266  42.705 -17.960  0.46 24.44      A    C  
ANISOU 1969  CG BGLU A 266     3433   2400   3452    567   -186    393  A    C  
ATOM   1970  CD AGLU A 266      24.522  44.974 -19.085  0.54 20.63      A    C  
ANISOU 1970  CD AGLU A 266     2749   2137   2952   1335   -265    374  A    C  
ATOM   1971  CD BGLU A 266      22.733  43.894 -17.115  0.46 25.64      A    C  
ANISOU 1971  CD BGLU A 266     3710   1916   4113    469   -287    586  A    C  
ATOM   1972  OE1AGLU A 266      23.712  45.150 -18.200  0.54 22.30      A    O  
ANISOU 1972  OE1AGLU A 266     3726   2212   2535   2114   -196      2  A    O  
ATOM   1973  OE1BGLU A 266      23.222  45.027 -17.226  0.46 26.42      A    O  
ANISOU 1973  OE1BGLU A 266     3917   1629   4490    409   -926    423  A    O  
ATOM   1974  OE2AGLU A 266      25.077  45.908 -19.622  0.54 23.78      A    O  
ANISOU 1974  OE2AGLU A 266     3944   1502   3589    778   -944    488  A    O  
ATOM   1975  OE2BGLU A 266      21.746  43.688 -16.327  0.46 27.24      A    O  
ANISOU 1975  OE2BGLU A 266     3249   1770   5330    783     20    764  A    O  
ATOM   1976  N   ASP A 267      27.755  41.377 -19.159  1.00 20.87      A    N  
ANISOU 1976  N   ASP A 267     3375   2180   2373    812    660    271  A    N  
ATOM   1977  CA  ASP A 267      28.912  41.250 -20.066  1.00 21.75      A    C  
ANISOU 1977  CA  ASP A 267     3466   2380   2417    960    828    207  A    C  
ATOM   1978  C   ASP A 267      29.189  39.773 -20.402  1.00 22.02      A    C  
ANISOU 1978  C   ASP A 267     3721   2231   2412    869    874    434  A    C  
ATOM   1979  O   ASP A 267      29.416  39.424 -21.561  1.00 23.88      A    O  
ANISOU 1979  O   ASP A 267     4012   2557   2504   1225   1263    569  A    O  
ATOM   1980  CB  ASP A 267      30.177  41.888 -19.469  1.00 25.23      A    C  
ANISOU 1980  CB  ASP A 267     3780   2857   2945    782    821    369  A    C  
ATOM   1981  CG  ASP A 267      30.130  43.420 -19.418  1.00 27.27      A    C  
ANISOU 1981  CG  ASP A 267     3980   2903   3476    657    578    284  A    C  
ATOM   1982  OD1 ASP A 267      29.223  44.045 -20.018  1.00 28.25      A    O  
ANISOU 1982  OD1 ASP A 267     5036   2251   3447    816    812   1034  A    O  
ATOM   1983  OD2 ASP A 267      31.033  44.009 -18.750  1.00 32.11      A    O  
ANISOU 1983  OD2 ASP A 267     4462   3743   3995      7    238    414  A    O  
ATOM   1984  N   ILE A 268      29.155  38.913 -19.388  1.00 20.14      A    N  
ANISOU 1984  N   ILE A 268     3458   2115   2078    904    840    310  A    N  
ATOM   1985  CA  ILE A 268      29.342  37.467 -19.608  1.00 20.48      A    C  
ANISOU 1985  CA  ILE A 268     3414   2155   2211   1065    743    429  A    C  
ATOM   1986  C   ILE A 268      28.271  36.880 -20.538  1.00 20.05      A    C  
ANISOU 1986  C   ILE A 268     3650   1908   2058    979    857    423  A    C  
ATOM   1987  O   ILE A 268      28.590  36.164 -21.496  1.00 20.54      A    O  
ANISOU 1987  O   ILE A 268     3632   2311   1858   1189    611    239  A    O  
ATOM   1988  CB  ILE A 268      29.415  36.690 -18.290  1.00 21.33      A    C  
ANISOU 1988  CB  ILE A 268     3575   2439   2089   1080    689    385  A    C  
ATOM   1989  CG1 ILE A 268      30.701  37.080 -17.550  1.00 23.09      A    C  
ANISOU 1989  CG1 ILE A 268     3512   2542   2716   1228    495    277  A    C  
ATOM   1990  CG2 ILE A 268      29.337  35.175 -18.520  1.00 23.04      A    C  
ANISOU 1990  CG2 ILE A 268     3971   2523   2258    989    718    246  A    C  
ATOM   1991  CD1 ILE A 268      30.651  36.768 -16.060  1.00 25.45      A    C  
ANISOU 1991  CD1 ILE A 268     4057   2815   2796   1321    523    293  A    C  
ATOM   1992  N   ALA A 269      27.021  37.279 -20.309  1.00 20.98      A    N  
ANISOU 1992  N   ALA A 269     3471   2303   2194    812    656    337  A    N  
ATOM   1993  CA  ALA A 269      25.932  36.823 -21.119  1.00 20.50      A    C  
ANISOU 1993  CA  ALA A 269     3513   2038   2235    660    516    468  A    C  
ATOM   1994  C   ALA A 269      26.130  37.268 -22.561  1.00 21.25      A    C  
ANISOU 1994  C   ALA A 269     3695   2216   2161    650    657    377  A    C  
ATOM   1995  O   ALA A 269      25.938  36.477 -23.472  1.00 22.75      A    O  
ANISOU 1995  O   ALA A 269     3972   2575   2095   1127    127    238  A    O  
ATOM   1996  CB  ALA A 269      24.596  37.315 -20.600  1.00 21.50      A    C  
ANISOU 1996  CB  ALA A 269     3634   2410   2122    556    922    452  A    C  
ATOM   1997  N   SER A 270      26.559  38.515 -22.756  1.00 22.12      A    N  
ANISOU 1997  N   SER A 270     3724   2251   2428    865    923    311  A    N  
ATOM   1998  CA  SER A 270      26.771  39.041 -24.097  1.00 24.84      A    C  
ANISOU 1998  CA  SER A 270     4040   2907   2492    979    887    502  A    C  
ATOM   1999  C   SER A 270      27.862  38.272 -24.857  1.00 24.20      A    C  
ANISOU 1999  C   SER A 270     3933   2807   2455   1107    619    461  A    C  
ATOM   2000  O   SER A 270      27.687  37.881 -26.033  1.00 26.29      A    O  
ANISOU 2000  O   SER A 270     4763   2980   2246   1647    639    607  A    O  
ATOM   2001  CB  SER A 270      27.127  40.532 -23.990  1.00 27.34      A    C  
ANISOU 2001  CB  SER A 270     4778   2730   2880   1044    986    757  A    C  
ATOM   2002  OG  SER A 270      27.366  41.059 -25.251  1.00 31.04      A    O  
ANISOU 2002  OG  SER A 270     5064   3574   3153   1455   1025    973  A    O  
ATOM   2003  N   VAL A 271      28.983  38.075 -24.189  1.00 22.51      A    N  
ANISOU 2003  N   VAL A 271     3603   2542   2407   1006   1005    559  A    N  
ATOM   2004  CA  VAL A 271      30.104  37.365 -24.775  1.00 22.07      A    C  
ANISOU 2004  CA  VAL A 271     3498   2742   2143    922    931    167  A    C  
ATOM   2005  C   VAL A 271      29.730  35.917 -25.071  1.00 21.31      A    C  
ANISOU 2005  C   VAL A 271     3423   2677   1995    832    816    284  A    C  
ATOM   2006  O   VAL A 271      30.086  35.377 -26.137  1.00 21.62      A    O  
ANISOU 2006  O   VAL A 271     3759   2633   1819   1279    628    313  A    O  
ATOM   2007  CB  VAL A 271      31.369  37.440 -23.901  1.00 24.94      A    C  
ANISOU 2007  CB  VAL A 271     3511   2994   2968    858    806    179  A    C  
ATOM   2008  CG1 VAL A 271      32.476  36.528 -24.444  1.00 27.52      A    C  
ANISOU 2008  CG1 VAL A 271     4023   3089   3342   1051    852     13  A    C  
ATOM   2009  CG2 VAL A 271      31.885  38.854 -23.842  1.00 26.78      A    C  
ANISOU 2009  CG2 VAL A 271     3674   3106   3395    807    839    -72  A    C  
ATOM   2010  N   VAL A 272      29.067  35.261 -24.136  1.00 19.80      A    N  
ANISOU 2010  N   VAL A 272     3062   2621   1839    771    649    132  A    N  
ATOM   2011  CA  VAL A 272      28.668  33.849 -24.356  1.00 20.57      A    C  
ANISOU 2011  CA  VAL A 272     3001   2627   2188    779    563    257  A    C  
ATOM   2012  C   VAL A 272      27.798  33.719 -25.611  1.00 22.78      A    C  
ANISOU 2012  C   VAL A 272     3446   2862   2348   1145    417     17  A    C  
ATOM   2013  O   VAL A 272      27.979  32.800 -26.443  1.00 22.62      A    O  
ANISOU 2013  O   VAL A 272     3552   2559   2482   1139    414    217  A    O  
ATOM   2014  CB  VAL A 272      27.964  33.350 -23.058  1.00 23.69      A    C  
ANISOU 2014  CB  VAL A 272     3905   2848   2245    459    509    371  A    C  
ATOM   2015  CG1 VAL A 272      27.014  32.217 -23.301  1.00 27.84      A    C  
ANISOU 2015  CG1 VAL A 272     4069   3674   2832    172    228    302  A    C  
ATOM   2016  CG2 VAL A 272      29.043  33.020 -22.027  1.00 23.10      A    C  
ANISOU 2016  CG2 VAL A 272     3808   2767   2201    334    399     61  A    C  
ATOM   2017  N   LYS A 273      26.829  34.629 -25.758  1.00 22.89      A    N  
ANISOU 2017  N   LYS A 273     3683   2803   2209   1268    289     67  A    N  
ATOM   2018  CA  LYS A 273      25.968  34.608 -26.955  1.00 24.70      A    C  
ANISOU 2018  CA  LYS A 273     3713   3290   2381   1152    325     75  A    C  
ATOM   2019  C   LYS A 273      26.730  34.938 -28.231  1.00 24.14      A    C  
ANISOU 2019  C   LYS A 273     3860   3139   2169   1346    322     31  A    C  
ATOM   2020  O   LYS A 273      26.567  34.239 -29.241  1.00 27.78      A    O  
ANISOU 2020  O   LYS A 273     4231   4259   2063   1300     73   -352  A    O  
ATOM   2021  CB  LYS A 273      24.772  35.539 -26.792  1.00 25.91      A    C  
ANISOU 2021  CB  LYS A 273     3621   3347   2875   1100    494     80  A    C  
ATOM   2022  CG  LYS A 273      23.736  34.984 -25.820  1.00 27.41      A    C  
ANISOU 2022  CG  LYS A 273     3964   3512   2937   1259    418    534  A    C  
ATOM   2023  CD  LYS A 273      22.499  35.873 -25.753  1.00 32.89      A    C  
ANISOU 2023  CD  LYS A 273     4259   4227   4010   1398    636     65  A    C  
ATOM   2024  CE  LYS A 273      22.788  37.228 -25.136  1.00 32.55      A    C  
ANISOU 2024  CE  LYS A 273     4582   4052   3733   1285    683   -287  A    C  
ATOM   2025  NZ  LYS A 273      21.530  38.013 -25.205  1.00 35.51      A    N  
ANISOU 2025  NZ  LYS A 273     4801   4660   4031   1366    137   -443  A    N  
ATOM   2026  N   GLU A 274      27.576  35.957 -28.164  1.00 24.70      A    N  
ANISOU 2026  N   GLU A 274     4257   2906   2221   1498    654    123  A    N  
ATOM   2027  CA  GLU A 274      28.360  36.437 -29.341  1.00 27.04      A    C  
ANISOU 2027  CA  GLU A 274     4378   3303   2591   1642    955    241  A    C  
ATOM   2028  C   GLU A 274      29.265  35.322 -29.889  1.00 24.76      A    C  
ANISOU 2028  C   GLU A 274     4539   3196   1669   1693    817    361  A    C  
ATOM   2029  O   GLU A 274      29.413  35.142 -31.107  1.00 28.17      A    O  
ANISOU 2029  O   GLU A 274     5136   3969   1598   1961    816    465  A    O  
ATOM   2030  CB  GLU A 274      29.215  37.632 -28.921  1.00 30.04      A    C  
ANISOU 2030  CB  GLU A 274     5139   3432   2840   1456    974    228  A    C  
ATOM   2031  CG  GLU A 274      30.192  38.205 -29.932  1.00 37.75      A    C  
ANISOU 2031  CG  GLU A 274     5483   3857   5001   1298   1700    304  A    C  
ATOM   2032  CD  GLU A 274      31.196  39.154 -29.281  1.00 48.70      A    C  
ANISOU 2032  CD  GLU A 274     6908   4772   6821    807   1370    146  A    C  
ATOM   2033  OE1 GLU A 274      30.906  39.720 -28.203  1.00 59.01      A    O  
ANISOU 2033  OE1 GLU A 274    10444   5674   6301     88   1469    439  A    O  
ATOM   2034  OE2 GLU A 274      32.291  39.352 -29.849  1.00 58.08      A    O  
ANISOU 2034  OE2 GLU A 274     7125   5626   9315    707   1702    686  A    O  
ATOM   2035  N   LEU A 275      29.911  34.604 -28.977  1.00 24.03      A    N  
ANISOU 2035  N   LEU A 275     4185   3008   1937   1567   1027    676  A    N  
ATOM   2036  CA  LEU A 275      30.885  33.620 -29.354  1.00 23.30      A    C  
ANISOU 2036  CA  LEU A 275     3962   2802   2087   1293    820    238  A    C  
ATOM   2037  C   LEU A 275      30.344  32.222 -29.592  1.00 24.28      A    C  
ANISOU 2037  C   LEU A 275     3949   3276   1999    881    763    116  A    C  
ATOM   2038  O   LEU A 275      31.062  31.409 -30.168  1.00 27.13      A    O  
ANISOU 2038  O   LEU A 275     4659   3010   2638   1267    757     86  A    O  
ATOM   2039  CB  LEU A 275      31.999  33.572 -28.315  1.00 24.15      A    C  
ANISOU 2039  CB  LEU A 275     3403   3104   2667   1103    879    130  A    C  
ATOM   2040  CG  LEU A 275      32.817  34.842 -28.141  1.00 26.00      A    C  
ANISOU 2040  CG  LEU A 275     3559   3254   3065    803    900     88  A    C  
ATOM   2041  CD1 LEU A 275      33.924  34.591 -27.128  1.00 25.73      A    C  
ANISOU 2041  CD1 LEU A 275     3418   3047   3309    489    941    442  A    C  
ATOM   2042  CD2 LEU A 275      33.384  35.343 -29.480  1.00 27.29      A    C  
ANISOU 2042  CD2 LEU A 275     3398   3545   3424    616    893    371  A    C  
ATOM   2043  N   GLY A 276      29.116  31.930 -29.172  1.00 21.36      A    N  
ANISOU 2043  N   GLY A 276     3533   2785   1796   1044    269     13  A    N  
ATOM   2044  CA  GLY A 276      28.582  30.577 -29.313  1.00 23.09      A    C  
ANISOU 2044  CA  GLY A 276     3968   2912   1890    903    533    328  A    C  
ATOM   2045  C   GLY A 276      29.090  29.602 -28.255  1.00 22.66      A    C  
ANISOU 2045  C   GLY A 276     3802   2929   1877   1222    332     34  A    C  
ATOM   2046  O   GLY A 276      29.196  28.411 -28.511  1.00 24.39      A    O  
ANISOU 2046  O   GLY A 276     4497   3028   1739   1063    572    100  A    O  
ATOM   2047  N   ILE A 277      29.384  30.101 -27.053  1.00 19.68      A    N  
ANISOU 2047  N   ILE A 277     3315   2446   1715    667    225    408  A    N  
ATOM   2048  CA  ILE A 277      29.664  29.200 -25.904  1.00 19.23      A    C  
ANISOU 2048  CA  ILE A 277     3020   2504   1780    737    289    400  A    C  
ATOM   2049  C   ILE A 277      28.457  28.265 -25.709  1.00 18.26      A    C  
ANISOU 2049  C   ILE A 277     3057   2435   1444    775    235    329  A    C  
ATOM   2050  O   ILE A 277      27.305  28.672 -25.829  1.00 20.72      A    O  
ANISOU 2050  O   ILE A 277     3244   2720   1908    977    129    457  A    O  
ATOM   2051  CB  ILE A 277      29.959  30.035 -24.676  1.00 18.62      A    C  
ANISOU 2051  CB  ILE A 277     2814   2307   1953    766    248    234  A    C  
ATOM   2052  CG1 ILE A 277      31.325  30.716 -24.793  1.00 20.56      A    C  
ANISOU 2052  CG1 ILE A 277     3052   2719   2039    828    366    156  A    C  
ATOM   2053  CG2 ILE A 277      29.842  29.241 -23.399  1.00 18.30      A    C  
ANISOU 2053  CG2 ILE A 277     2918   2158   1874    779    307     50  A    C  
ATOM   2054  CD1 ILE A 277      32.521  29.819 -24.567  1.00 22.08      A    C  
ANISOU 2054  CD1 ILE A 277     3265   2743   2380    900    520     66  A    C  
ATOM   2055  N   ASP A 278      28.726  26.999 -25.390  1.00 16.49      A    N  
ANISOU 2055  N   ASP A 278     2546   2444   1275    898    108    154  A    N  
ATOM   2056  CA  ASP A 278      27.694  25.983 -25.362  1.00 17.09      A    C  
ANISOU 2056  CA  ASP A 278     2683   2334   1475    730     -8      0  A    C  
ATOM   2057  C   ASP A 278      26.832  25.972 -24.097  1.00 17.36      A    C  
ANISOU 2057  C   ASP A 278     2388   2500   1707    589     49   -186  A    C  
ATOM   2058  O   ASP A 278      25.722  25.465 -24.111  1.00 18.51      A    O  
ANISOU 2058  O   ASP A 278     2424   2868   1739    732    344   -361  A    O  
ATOM   2059  CB  ASP A 278      28.322  24.612 -25.561  1.00 18.04      A    C  
ANISOU 2059  CB  ASP A 278     2846   2303   1705    751    163    -45  A    C  
ATOM   2060  CG  ASP A 278      29.017  24.506 -26.888  1.00 19.42      A    C  
ANISOU 2060  CG  ASP A 278     2850   2926   1602    694    106    240  A    C  
ATOM   2061  OD1 ASP A 278      28.337  24.708 -27.929  1.00 21.48      A    O  
ANISOU 2061  OD1 ASP A 278     3287   3437   1435   1202     23   -377  A    O  
ATOM   2062  OD2 ASP A 278      30.233  24.283 -26.904  1.00 20.03      A    O  
ANISOU 2062  OD2 ASP A 278     3043   3107   1460    843    230    192  A    O  
ATOM   2063  N   GLY A 279      27.354  26.483 -22.988  1.00 14.53      A    N  
ANISOU 2063  N   GLY A 279     2059   1969   1492    609     51     10  A    N  
ATOM   2064  CA  GLY A 279      26.579  26.495 -21.739  1.00 15.72      A    C  
ANISOU 2064  CA  GLY A 279     2047   2317   1606    568     27   -122  A    C  
ATOM   2065  C   GLY A 279      27.310  27.242 -20.639  1.00 15.35      A    C  
ANISOU 2065  C   GLY A 279     2203   2194   1433    405     39    -19  A    C  
ATOM   2066  O   GLY A 279      28.435  27.692 -20.809  1.00 14.80      A    O  
ANISOU 2066  O   GLY A 279     2194   2173   1253    546    -33   -100  A    O  
ATOM   2067  N   LEU A 280      26.640  27.342 -19.508  1.00 15.25      A    N  
ANISOU 2067  N   LEU A 280     2087   2061   1646    478    132   -133  A    N  
ATOM   2068  CA  LEU A 280      27.132  28.018 -18.305  1.00 14.63      A    C  
ANISOU 2068  CA  LEU A 280     2154   1754   1649    206     24     94  A    C  
ATOM   2069  C   LEU A 280      26.972  27.045 -17.138  1.00 14.84      A    C  
ANISOU 2069  C   LEU A 280     2294   1812   1532    325    132     -4  A    C  
ATOM   2070  O   LEU A 280      25.995  26.279 -17.079  1.00 15.81      A    O  
ANISOU 2070  O   LEU A 280     2232   2245   1527    228     84    128  A    O  
ATOM   2071  CB  LEU A 280      26.268  29.213 -18.005  1.00 15.95      A    C  
ANISOU 2071  CB  LEU A 280     2363   2009   1687    306    381    -74  A    C  
ATOM   2072  CG  LEU A 280      26.456  30.356 -18.988  1.00 17.36      A    C  
ANISOU 2072  CG  LEU A 280     2742   2053   1799    612    210    144  A    C  
ATOM   2073  CD1 LEU A 280      25.295  31.309 -18.946  1.00 21.29      A    C  
ANISOU 2073  CD1 LEU A 280     2878   2626   2582    783    123    270  A    C  
ATOM   2074  CD2 LEU A 280      27.733  31.100 -18.656  1.00 21.04      A    C  
ANISOU 2074  CD2 LEU A 280     2920   2527   2545    525    390    291  A    C  
ATOM   2075  N   ILE A 281      27.903  27.131 -16.196  1.00 13.80      A    N  
ANISOU 2075  N   ILE A 281     1909   1717   1618    305    186     50  A    N  
ATOM   2076  CA  ILE A 281      27.786  26.428 -14.902  1.00 14.23      A    C  
ANISOU 2076  CA  ILE A 281     2108   1714   1581    249    155    -22  A    C  
ATOM   2077  C   ILE A 281      27.663  27.541 -13.869  1.00 13.91      A    C  
ANISOU 2077  C   ILE A 281     1930   1808   1545    346    178    -50  A    C  
ATOM   2078  O   ILE A 281      28.501  28.429 -13.791  1.00 15.24      A    O  
ANISOU 2078  O   ILE A 281     2143   2039   1608    166    364   -129  A    O  
ATOM   2079  CB  ILE A 281      28.966  25.488 -14.619  1.00 14.46      A    C  
ANISOU 2079  CB  ILE A 281     2072   1893   1528    368    217   -113  A    C  
ATOM   2080  CG1 ILE A 281      29.055  24.473 -15.762  1.00 14.66      A    C  
ANISOU 2080  CG1 ILE A 281     2077   1766   1724    387    243   -155  A    C  
ATOM   2081  CG2 ILE A 281      28.752  24.755 -13.293  1.00 15.46      A    C  
ANISOU 2081  CG2 ILE A 281     2083   2012   1778    378    335     96  A    C  
ATOM   2082  CD1 ILE A 281      29.894  23.262 -15.501  1.00 15.29      A    C  
ANISOU 2082  CD1 ILE A 281     2071   1996   1740    536    168    -67  A    C  
ATOM   2083  N   VAL A 282      26.619  27.453 -13.077  1.00 12.94      A    N  
ANISOU 2083  N   VAL A 282     1766   1728   1422    331     80     63  A    N  
ATOM   2084  CA  VAL A 282      26.173  28.543 -12.246  1.00 13.86      A    C  
ANISOU 2084  CA  VAL A 282     1953   1849   1461    367     23    -60  A    C  
ATOM   2085  C   VAL A 282      25.784  27.904 -10.896  1.00 13.40      A    C  
ANISOU 2085  C   VAL A 282     1627   1955   1509    378    123      0  A    C  
ATOM   2086  O   VAL A 282      24.706  27.300 -10.835  1.00 13.29      A    O  
ANISOU 2086  O   VAL A 282     1700   2113   1234    239      8    -76  A    O  
ATOM   2087  CB  VAL A 282      24.972  29.256 -12.870  1.00 13.99      A    C  
ANISOU 2087  CB  VAL A 282     1967   1949   1397    351    -48    -31  A    C  
ATOM   2088  CG1 VAL A 282      24.587  30.493 -12.076  1.00 15.02      A    C  
ANISOU 2088  CG1 VAL A 282     2111   1823   1771    526     85     50  A    C  
ATOM   2089  CG2 VAL A 282      25.286  29.675 -14.314  1.00 14.27      A    C  
ANISOU 2089  CG2 VAL A 282     1974   1882   1565    247     27    151  A    C  
ATOM   2090  N   THR A 283      26.600  27.939  -9.815  1.00 13.55      A    N  
ANISOU 2090  N   THR A 283     1812   1954   1382    240     78    193  A    N  
ATOM   2091  CA  THR A 283      27.783  28.727  -9.623  1.00 13.70      A    C  
ANISOU 2091  CA  THR A 283     1884   1922   1398    278     20    -99  A    C  
ATOM   2092  C   THR A 283      28.882  27.934  -8.917  1.00 13.42      A    C  
ANISOU 2092  C   THR A 283     1805   1814   1479    320     45   -198  A    C  
ATOM   2093  O   THR A 283      28.654  26.871  -8.312  1.00 14.61      A    O  
ANISOU 2093  O   THR A 283     2006   1974   1569    209   -219   -104  A    O  
ATOM   2094  CB  THR A 283      27.550  29.995  -8.677  1.00 15.02      A    C  
ANISOU 2094  CB  THR A 283     2355   1822   1530    315    222    -64  A    C  
ATOM   2095  CG2 THR A 283      26.470  30.903  -9.209  1.00 16.59      A    C  
ANISOU 2095  CG2 THR A 283     2611   1977   1713    395     59    -15  A    C  
ATOM   2096  OG1 THR A 283      27.162  29.547  -7.378  1.00 15.87      A    O  
ANISOU 2096  OG1 THR A 283     2450   2165   1412    372    190    -94  A    O  
ATOM   2097  N   ASN A 284      30.057  28.561  -8.940  1.00 13.54      A    N  
ANISOU 2097  N   ASN A 284     1779   2029   1336    230   -147     29  A    N  
ATOM   2098  CA  ASN A 284      31.158  28.218  -8.078  1.00 13.60      A    C  
ANISOU 2098  CA  ASN A 284     1639   2055   1473    330   -110   -114  A    C  
ATOM   2099  C   ASN A 284      30.840  28.665  -6.618  1.00 13.23      A    C  
ANISOU 2099  C   ASN A 284     1578   1904   1543    314    -34   -150  A    C  
ATOM   2100  O   ASN A 284      29.754  29.165  -6.315  1.00 13.25      A    O  
ANISOU 2100  O   ASN A 284     1608   1979   1446    336     55      9  A    O  
ATOM   2101  CB  ASN A 284      32.463  28.875  -8.607  1.00 14.34      A    C  
ANISOU 2101  CB  ASN A 284     1604   2273   1569    393    -51   -356  A    C  
ATOM   2102  CG  ASN A 284      33.682  28.021  -8.345  1.00 14.32      A    C  
ANISOU 2102  CG  ASN A 284     1532   2469   1438    397     -2   -284  A    C  
ATOM   2103  ND2 ASN A 284      34.521  27.858  -9.384  1.00 13.67      A    N  
ANISOU 2103  ND2 ASN A 284     1647   2351   1195    344     36   -126  A    N  
ATOM   2104  OD1 ASN A 284      33.873  27.510  -7.215  1.00 14.84      A    O  
ANISOU 2104  OD1 ASN A 284     1717   2395   1526    374    141     33  A    O  
ATOM   2105  N   THR A 285      31.807  28.471  -5.718  1.00 13.16      A    N  
ANISOU 2105  N   THR A 285     1617   1943   1437    337    -62   -295  A    N  
ATOM   2106  CA  THR A 285      31.670  28.926  -4.339  1.00 13.58      A    C  
ANISOU 2106  CA  THR A 285     1659   2044   1457     68     54   -307  A    C  
ATOM   2107  C   THR A 285      31.687  30.436  -4.255  1.00 13.85      A    C  
ANISOU 2107  C   THR A 285     1753   2056   1452      7    160     53  A    C  
ATOM   2108  O   THR A 285      32.125  31.098  -5.188  1.00 14.91      A    O  
ANISOU 2108  O   THR A 285     1870   2164   1630    167    297    264  A    O  
ATOM   2109  CB  THR A 285      32.772  28.335  -3.476  1.00 14.16      A    C  
ANISOU 2109  CB  THR A 285     1790   2078   1510     21    -38   -318  A    C  
ATOM   2110  CG2 THR A 285      32.628  26.861  -3.365  1.00 15.36      A    C  
ANISOU 2110  CG2 THR A 285     1934   2215   1686      0   -144   -180  A    C  
ATOM   2111  OG1 THR A 285      34.063  28.647  -4.045  1.00 13.35      A    O  
ANISOU 2111  OG1 THR A 285     1542   2055   1475     97     -5   -361  A    O  
ATOM   2112  N   THR A 286      31.284  30.967  -3.084  1.00 14.71      A    N  
ANISOU 2112  N   THR A 286     2093   1933   1563    197   -103   -194  A    N  
ATOM   2113  CA  THR A 286      31.247  32.371  -2.829  1.00 14.30      A    C  
ANISOU 2113  CA  THR A 286     2046   1817   1570    173    -98      7  A    C  
ATOM   2114  C   THR A 286      32.301  32.836  -1.835  1.00 14.36      A    C  
ANISOU 2114  C   THR A 286     1965   1855   1633    221    -74   -102  A    C  
ATOM   2115  O   THR A 286      32.597  32.163  -0.831  1.00 14.95      A    O  
ANISOU 2115  O   THR A 286     2026   2082   1571    280   -117   -125  A    O  
ATOM   2116  CB  THR A 286      29.843  32.846  -2.370  1.00 15.70      A    C  
ANISOU 2116  CB  THR A 286     2220   1806   1938    297    -36   -169  A    C  
ATOM   2117  CG2 THR A 286      29.392  32.224  -1.060  1.00 16.50      A    C  
ANISOU 2117  CG2 THR A 286     2292   1816   2160    113   -149   -153  A    C  
ATOM   2118  OG1 THR A 286      29.862  34.281  -2.224  1.00 16.61      A    O  
ANISOU 2118  OG1 THR A 286     2552   1776   1981    -16   -259     16  A    O  
ATOM   2119  N   VAL A 287      32.878  33.985  -2.128  1.00 16.10      A    N  
ANISOU 2119  N   VAL A 287     2417   2268   1429   -132    -87    -45  A    N  
ATOM   2120  CA  VAL A 287      33.749  34.692  -1.187  1.00 18.68      A    C  
ANISOU 2120  CA  VAL A 287     2517   2536   2042   -354   -410    -64  A    C  
ATOM   2121  C   VAL A 287      32.981  35.617  -0.236  1.00 18.19      A    C  
ANISOU 2121  C   VAL A 287     2404   2461   2044   -198   -374     95  A    C  
ATOM   2122  O   VAL A 287      33.571  36.225   0.662  1.00 21.04      A    O  
ANISOU 2122  O   VAL A 287     2627   2859   2506    -26   -557   -431  A    O  
ATOM   2123  CB  VAL A 287      34.924  35.411  -1.877  1.00 23.06      A    C  
ANISOU 2123  CB  VAL A 287     2861   3177   2722   -631   -299     79  A    C  
ATOM   2124  CG1 VAL A 287      35.771  34.414  -2.625  1.00 26.84      A    C  
ANISOU 2124  CG1 VAL A 287     2960   4148   3088   -612     57   -183  A    C  
ATOM   2125  CG2 VAL A 287      34.496  36.605  -2.725  1.00 25.99      A    C  
ANISOU 2125  CG2 VAL A 287     3287   3728   2859   -771   -646    296  A    C  
ATOM   2126  N   SER A 288      31.671  35.701  -0.414  1.00 18.05      A    N  
ANISOU 2126  N   SER A 288     2437   2679   1740     11   -316   -340  A    N  
ATOM   2127  CA  SER A 288      30.803  36.375   0.536  1.00 18.53      A    C  
ANISOU 2127  CA  SER A 288     2526   2446   2067     72   -209   -522  A    C  
ATOM   2128  C   SER A 288      30.628  35.489   1.765  1.00 18.33      A    C  
ANISOU 2128  C   SER A 288     2254   2500   2207    214   -208   -473  A    C  
ATOM   2129  O   SER A 288      30.858  34.252   1.748  1.00 17.30      A    O  
ANISOU 2129  O   SER A 288     1942   2589   2039    358   -267   -571  A    O  
ATOM   2130  CB  SER A 288      29.451  36.730  -0.084  1.00 19.19      A    C  
ANISOU 2130  CB  SER A 288     2586   2461   2241    334     14   -727  A    C  
ATOM   2131  OG  SER A 288      28.629  35.620  -0.206  1.00 20.10      A    O  
ANISOU 2131  OG  SER A 288     2748   2476   2410    324   -541   -459  A    O  
ATOM   2132  N   ARG A 289      30.177  36.137   2.830  1.00 18.16      A    N  
ANISOU 2132  N   ARG A 289     2330   2288   2281    237   -129   -409  A    N  
ATOM   2133  CA  ARG A 289      29.854  35.458   4.062  1.00 17.84      A    C  
ANISOU 2133  CA  ARG A 289     1922   2419   2437     80    117   -514  A    C  
ATOM   2134  C   ARG A 289      28.512  35.993   4.471  1.00 19.48      A    C  
ANISOU 2134  C   ARG A 289     2010   2455   2936    282     93   -654  A    C  
ATOM   2135  O   ARG A 289      28.431  37.033   5.116  1.00 21.38      A    O  
ANISOU 2135  O   ARG A 289     2061   2250   3809     95    -63   -763  A    O  
ATOM   2136  CB  ARG A 289      30.935  35.689   5.097  1.00 17.71      A    C  
ANISOU 2136  CB  ARG A 289     1946   2604   2180    222    138   -314  A    C  
ATOM   2137  CG  ARG A 289      32.281  35.080   4.742  1.00 16.19      A    C  
ANISOU 2137  CG  ARG A 289     1844   2393   1912    211    105   -230  A    C  
ATOM   2138  CD  ARG A 289      32.263  33.569   4.752  1.00 15.44      A    C  
ANISOU 2138  CD  ARG A 289     1728   2406   1730    -33    -45   -280  A    C  
ATOM   2139  NE  ARG A 289      33.591  33.032   4.500  1.00 15.54      A    N  
ANISOU 2139  NE  ARG A 289     1832   2435   1636     -5    -40   -250  A    N  
ATOM   2140  CZ  ARG A 289      34.103  32.760   3.316  1.00 16.38      A    C  
ANISOU 2140  CZ  ARG A 289     1967   2729   1526    166   -308   -390  A    C  
ATOM   2141  NH1 ARG A 289      33.368  32.917   2.219  1.00 14.91      A    N  
ANISOU 2141  NH1 ARG A 289     1785   2516   1361    157   -223   -419  A    N  
ATOM   2142  NH2 ARG A 289      35.336  32.280   3.220  1.00 16.60      A    N  
ANISOU 2142  NH2 ARG A 289     1855   2953   1498    148   -248   -305  A    N  
ATOM   2143  N   PRO A 290      27.443  35.296   4.057  1.00 21.14      A    N  
ANISOU 2143  N   PRO A 290     1852   2782   3397     94    227   -267  A    N  
ATOM   2144  CA  PRO A 290      26.105  35.738   4.345  1.00 24.41      A    C  
ANISOU 2144  CA  PRO A 290     2063   3179   4031    -81    747    -64  A    C  
ATOM   2145  C   PRO A 290      25.936  35.935   5.849  1.00 25.26      A    C  
ANISOU 2145  C   PRO A 290     2689   2884   4023    457    782   -561  A    C  
ATOM   2146  O   PRO A 290      26.509  35.207   6.649  1.00 24.38      A    O  
ANISOU 2146  O   PRO A 290     2172   2409   4683    388    801   -498  A    O  
ATOM   2147  CB  PRO A 290      25.254  34.569   3.832  1.00 25.79      A    C  
ANISOU 2147  CB  PRO A 290     2236   3542   4020    -36     -6   -270  A    C  
ATOM   2148  CG  PRO A 290      26.005  34.075   2.692  1.00 25.78      A    C  
ANISOU 2148  CG  PRO A 290     2369   3389   4036   -304   -180   -194  A    C  
ATOM   2149  CD  PRO A 290      27.441  34.171   3.119  1.00 22.87      A    C  
ANISOU 2149  CD  PRO A 290     2303   2888   3497    308   -277   -230  A    C  
ATOM   2150  N   ALA A 291      25.143  36.921   6.247  1.00 27.15      A    N  
ANISOU 2150  N   ALA A 291     3256   2651   4407    640   1113     25  A    N  
ATOM   2151  CA  ALA A 291      24.801  37.051   7.647  1.00 26.67      A    C  
ANISOU 2151  CA  ALA A 291     3759   2612   3761    235    720   -256  A    C  
ATOM   2152  C   ALA A 291      24.120  35.760   8.041  1.00 23.96      A    C  
ANISOU 2152  C   ALA A 291     3168   3266   2667     46    266   -225  A    C  
ATOM   2153  O   ALA A 291      23.450  35.127   7.212  1.00 25.82      A    O  
ANISOU 2153  O   ALA A 291     2506   4634   2668   -471    189    -89  A    O  
ATOM   2154  CB  ALA A 291      23.837  38.209   7.861  1.00 32.88      A    C  
ANISOU 2154  CB  ALA A 291     4555   3214   4723    835   1052    -96  A    C  
ATOM   2155  N   GLY A 292      24.308  35.370   9.294  1.00 18.85      A    N  
ANISOU 2155  N   GLY A 292     2270   2446   2445    466    190    -94  A    N  
ATOM   2156  CA  GLY A 292      23.716  34.182   9.818  1.00 18.10      A    C  
ANISOU 2156  CA  GLY A 292     1776   2678   2421    280    251   -195  A    C  
ATOM   2157  C   GLY A 292      24.592  32.975   9.977  1.00 17.12      A    C  
ANISOU 2157  C   GLY A 292     1725   2585   2194    222     64   -142  A    C  
ATOM   2158  O   GLY A 292      24.193  32.044  10.656  1.00 18.04      A    O  
ANISOU 2158  O   GLY A 292     1585   3137   2131    258    131    -11  A    O  
ATOM   2159  N   LEU A 293      25.759  32.949   9.349  1.00 16.60      A    N  
ANISOU 2159  N   LEU A 293     1882   2537   1886    179     90    107  A    N  
ATOM   2160  CA  LEU A 293      26.663  31.813   9.502  1.00 15.51      A    C  
ANISOU 2160  CA  LEU A 293     1854   2432   1606    114     48     37  A    C  
ATOM   2161  C   LEU A 293      26.991  31.663  10.974  1.00 14.46      A    C  
ANISOU 2161  C   LEU A 293     1539   2420   1533    183     75   -354  A    C  
ATOM   2162  O   LEU A 293      27.349  32.648  11.622  1.00 16.10      A    O  
ANISOU 2162  O   LEU A 293     1609   2764   1742    121     -3   -524  A    O  
ATOM   2163  CB  LEU A 293      27.968  32.006   8.748  1.00 15.97      A    C  
ANISOU 2163  CB  LEU A 293     1839   2636   1592     27    -15     68  A    C  
ATOM   2164  CG  LEU A 293      27.874  32.010   7.202  1.00 15.86      A    C  
ANISOU 2164  CG  LEU A 293     2079   2386   1560    -31    -48     -5  A    C  
ATOM   2165  CD1 LEU A 293      29.202  32.358   6.601  1.00 17.35      A    C  
ANISOU 2165  CD1 LEU A 293     2219   2596   1776    209    146   -130  A    C  
ATOM   2166  CD2 LEU A 293      27.336  30.670   6.663  1.00 16.31      A    C  
ANISOU 2166  CD2 LEU A 293     1961   2376   1858    124    242   -140  A    C  
ATOM   2167  N   GLN A 294      26.890  30.436  11.456  1.00 14.52      A    N  
ANISOU 2167  N   GLN A 294     1627   2507   1380    127   -135   -212  A    N  
ATOM   2168  CA  GLN A 294      27.188  30.076  12.843  1.00 15.92      A    C  
ANISOU 2168  CA  GLN A 294     1807   2698   1544    139   -295    -97  A    C  
ATOM   2169  C   GLN A 294      28.498  29.350  13.071  1.00 16.29      A    C  
ANISOU 2169  C   GLN A 294     1901   2563   1724    224   -164   -260  A    C  
ATOM   2170  O   GLN A 294      29.008  29.394  14.193  1.00 16.90      A    O  
ANISOU 2170  O   GLN A 294     1781   3153   1487    270   -102   -423  A    O  
ATOM   2171  CB  GLN A 294      26.039  29.235  13.420  1.00 17.23      A    C  
ANISOU 2171  CB  GLN A 294     1904   2855   1784    185    -78   -201  A    C  
ATOM   2172  CG  GLN A 294      24.749  30.000  13.434  1.00 18.70      A    C  
ANISOU 2172  CG  GLN A 294     1853   3314   1938    164     87   -282  A    C  
ATOM   2173  CD  GLN A 294      24.848  31.271  14.211  1.00 18.82      A    C  
ANISOU 2173  CD  GLN A 294     2019   2943   2185    200     21    -73  A    C  
ATOM   2174  NE2 GLN A 294      24.476  32.388  13.586  1.00 18.70      A    N  
ANISOU 2174  NE2 GLN A 294     1672   3231   2202    442    327    209  A    N  
ATOM   2175  OE1 GLN A 294      25.252  31.238  15.403  1.00 22.16      A    O  
ANISOU 2175  OE1 GLN A 294     2147   4121   2151    697    -37   -405  A    O  
ATOM   2176  N   GLY A 295      29.020  28.636  12.067  1.00 15.74      A    N  
ANISOU 2176  N   GLY A 295     1747   2493   1740     76   -116   -244  A    N  
ATOM   2177  CA  GLY A 295      30.231  27.844  12.259  1.00 15.81      A    C  
ANISOU 2177  CA  GLY A 295     1881   2409   1715    157   -231   -400  A    C  
ATOM   2178  C   GLY A 295      31.377  28.701  12.784  1.00 14.70      A    C  
ANISOU 2178  C   GLY A 295     1581   2464   1538    273    -36   -413  A    C  
ATOM   2179  O   GLY A 295      31.572  29.853  12.405  1.00 15.93      A    O  
ANISOU 2179  O   GLY A 295     1768   2439   1843    314   -123   -441  A    O  
ATOM   2180  N   ALA A 296      32.126  28.101  13.708  1.00 16.15      A    N  
ANISOU 2180  N   ALA A 296     1869   2572   1694    254   -132   -244  A    N  
ATOM   2181  CA  ALA A 296      33.280  28.765  14.284  1.00 16.23      A    C  
ANISOU 2181  CA  ALA A 296     1875   2641   1649     53    -99   -217  A    C  
ATOM   2182  C   ALA A 296      34.286  29.193  13.211  1.00 16.04      A    C  
ANISOU 2182  C   ALA A 296     1750   2524   1817    134    -27   -190  A    C  
ATOM   2183  O   ALA A 296      35.000  30.191  13.396  1.00 18.24      A    O  
ANISOU 2183  O   ALA A 296     2167   2804   1957    -56      5   -525  A    O  
ATOM   2184  CB  ALA A 296      33.983  27.846  15.297  1.00 18.21      A    C  
ANISOU 2184  CB  ALA A 296     2067   3005   1846    199     33    142  A    C  
ATOM   2185  N   LEU A 297      34.332  28.455  12.093  1.00 15.39      A    N  
ANISOU 2185  N   LEU A 297     1441   2564   1842      9    -76   -296  A    N  
ATOM   2186  CA  LEU A 297      35.340  28.703  11.054  1.00 15.49      A    C  
ANISOU 2186  CA  LEU A 297     1498   2482   1904    117    -40    -50  A    C  
ATOM   2187  C   LEU A 297      34.859  29.614   9.895  1.00 15.14      A    C  
ANISOU 2187  C   LEU A 297     1561   2374   1816     43    -71   -244  A    C  
ATOM   2188  O   LEU A 297      35.506  29.703   8.840  1.00 16.48      A    O  
ANISOU 2188  O   LEU A 297     1572   2987   1700   -243    -92   -360  A    O  
ATOM   2189  CB  LEU A 297      35.816  27.352  10.515  1.00 16.84      A    C  
ANISOU 2189  CB  LEU A 297     1806   2568   2025     15   -104   -336  A    C  
ATOM   2190  CG  LEU A 297      36.317  26.388  11.597  1.00 19.85      A    C  
ANISOU 2190  CG  LEU A 297     2175   2977   2390     67   -341   -130  A    C  
ATOM   2191  CD1 LEU A 297      36.650  24.960  11.094  1.00 20.93      A    C  
ANISOU 2191  CD1 LEU A 297     2346   3298   2306    275   -195   -253  A    C  
ATOM   2192  CD2 LEU A 297      37.512  27.032  12.291  1.00 20.60      A    C  
ANISOU 2192  CD2 LEU A 297     2159   2973   2692     19   -441     82  A    C  
ATOM   2193  N   ARG A 298      33.756  30.327  10.144  1.00 15.11      A    N  
ANISOU 2193  N   ARG A 298     1413   2578   1750    142   -103   -127  A    N  
ATOM   2194  CA  ARG A 298      33.139  31.165   9.124  1.00 15.60      A    C  
ANISOU 2194  CA  ARG A 298     1666   2458   1804     86   -193   -162  A    C  
ATOM   2195  C   ARG A 298      34.050  32.250   8.524  1.00 16.19      A    C  
ANISOU 2195  C   ARG A 298     1859   2572   1719    104    -23   -175  A    C  
ATOM   2196  O   ARG A 298      33.835  32.671   7.396  1.00 16.00      A    O  
ANISOU 2196  O   ARG A 298     1518   2719   1842    246   -495   -140  A    O  
ATOM   2197  CB  ARG A 298      31.835  31.776   9.656  1.00 15.76      A    C  
ANISOU 2197  CB  ARG A 298     1865   2590   1533     93    -54   -357  A    C  
ATOM   2198  CG  ARG A 298      32.071  32.824  10.740  1.00 15.47      A    C  
ANISOU 2198  CG  ARG A 298     1803   2666   1407    233    -60   -357  A    C  
ATOM   2199  CD  ARG A 298      30.769  33.323  11.308  1.00 16.31      A    C  
ANISOU 2199  CD  ARG A 298     1797   2710   1688    240    -26   -348  A    C  
ATOM   2200  NE  ARG A 298      30.981  34.421  12.263  1.00 17.50      A    N  
ANISOU 2200  NE  ARG A 298     1762   2931   1956   -134   -368   -501  A    N  
ATOM   2201  CZ  ARG A 298      30.048  34.943  13.071  1.00 18.72      A    C  
ANISOU 2201  CZ  ARG A 298     2013   3047   2053    167   -434   -611  A    C  
ATOM   2202  NH1 ARG A 298      28.795  34.496  13.119  1.00 19.92      A    N  
ANISOU 2202  NH1 ARG A 298     1961   3170   2436    221     58   -818  A    N  
ATOM   2203  NH2 ARG A 298      30.390  35.949  13.863  1.00 20.48      A    N  
ANISOU 2203  NH2 ARG A 298     2138   3190   2451     40   -543   -782  A    N  
ATOM   2204  N   SER A 299      35.064  32.683   9.260  1.00 15.83      A    N  
ANISOU 2204  N   SER A 299     1825   2609   1578     72    -54   -177  A    N  
ATOM   2205  CA  SER A 299      35.958  33.755   8.789  1.00 17.15      A    C  
ANISOU 2205  CA  SER A 299     1940   2605   1970     67    -37   -184  A    C  
ATOM   2206  C   SER A 299      37.264  33.265   8.180  1.00 15.77      A    C  
ANISOU 2206  C   SER A 299     1748   2458   1784     50   -169     48  A    C  
ATOM   2207  O   SER A 299      38.144  34.069   7.871  1.00 16.97      A    O  
ANISOU 2207  O   SER A 299     1840   2815   1793   -218    -49   -266  A    O  
ATOM   2208  CB  SER A 299      36.210  34.773   9.889  1.00 18.12      A    C  
ANISOU 2208  CB  SER A 299     2211   2752   1919   -124    296   -306  A    C  
ATOM   2209  OG  SER A 299      35.040  35.511  10.087  1.00 20.19      A    O  
ANISOU 2209  OG  SER A 299     2356   2839   2474     14     70   -735  A    O  
ATOM   2210  N   GLU A 300      37.393  31.958   7.985  1.00 15.35      A    N  
ANISOU 2210  N   GLU A 300     1605   2409   1815   -166    -13   -102  A    N  
ATOM   2211  CA  GLU A 300      38.472  31.417   7.185  1.00 16.35      A    C  
ANISOU 2211  CA  GLU A 300     1670   2785   1757    -73     49    -93  A    C  
ATOM   2212  C   GLU A 300      38.349  31.923   5.750  1.00 16.11      A    C  
ANISOU 2212  C   GLU A 300     1778   2594   1747    -17    -55   -259  A    C  
ATOM   2213  O   GLU A 300      37.235  32.065   5.223  1.00 17.49      A    O  
ANISOU 2213  O   GLU A 300     1772   3203   1667   -173    -97   -212  A    O  
ATOM   2214  CB  GLU A 300      38.423  29.883   7.156  1.00 16.38      A    C  
ANISOU 2214  CB  GLU A 300     1624   2826   1771    130    -74    -93  A    C  
ATOM   2215  CG  GLU A 300      38.862  29.204   8.449  1.00 17.41      A    C  
ANISOU 2215  CG  GLU A 300     1982   2843   1787    243   -198   -203  A    C  
ATOM   2216  CD  GLU A 300      40.318  29.403   8.785  1.00 18.73      A    C  
ANISOU 2216  CD  GLU A 300     2213   2944   1959   -113   -324   -226  A    C  
ATOM   2217  OE1 GLU A 300      41.133  29.760   7.882  1.00 19.70      A    O  
ANISOU 2217  OE1 GLU A 300     1989   3354   2140    161   -240   -306  A    O  
ATOM   2218  OE2 GLU A 300      40.665  29.198   9.983  1.00 21.77      A    O  
ANISOU 2218  OE2 GLU A 300     2683   3616   1971   -241   -611   -146  A    O  
ATOM   2219  N   THR A 301      39.484  32.221   5.135  1.00 16.35      A    N  
ANISOU 2219  N   THR A 301     1813   2653   1743   -115    -31   -194  A    N  
ATOM   2220  CA ATHR A 301      39.562  32.574   3.691  0.63 16.63      A    C  
ANISOU 2220  CA ATHR A 301     2091   2531   1696   -145     12   -262  A    C  
ATOM   2221  CA BTHR A 301      39.450  32.596   3.710  0.37 16.10      A    C  
ANISOU 2221  CA BTHR A 301     1888   2472   1754    -76    -56   -241  A    C  
ATOM   2222  C   THR A 301      39.165  31.393   2.834  1.00 16.53      A    C  
ANISOU 2222  C   THR A 301     1950   2538   1790    -93    -63   -273  A    C  
ATOM   2223  O   THR A 301      39.598  30.264   3.096  1.00 17.66      A    O  
ANISOU 2223  O   THR A 301     2119   2863   1727   -152   -229   -118  A    O  
ATOM   2224  CB ATHR A 301      41.006  32.969   3.342  0.63 18.88      A    C  
ANISOU 2224  CB ATHR A 301     2307   2966   1898   -390     -6   -175  A    C  
ATOM   2225  CB BTHR A 301      40.741  33.241   3.231  0.37 16.98      A    C  
ANISOU 2225  CB BTHR A 301     1949   2549   1954   -108    -21   -249  A    C  
ATOM   2226  CG2ATHR A 301      41.245  33.122   1.824  0.63 20.61      A    C  
ANISOU 2226  CG2ATHR A 301     2573   3310   1947   -494     96   -105  A    C  
ATOM   2227  CG2BTHR A 301      40.924  34.582   3.877  0.37 17.24      A    C  
ANISOU 2227  CG2BTHR A 301     1974   2500   2076   -236    -51   -138  A    C  
ATOM   2228  OG1ATHR A 301      41.288  34.219   3.947  0.63 20.27      A    O  
ANISOU 2228  OG1ATHR A 301     2492   3068   2139   -675    -22   -221  A    O  
ATOM   2229  OG1BTHR A 301      41.838  32.367   3.518  0.37 15.16      A    O  
ANISOU 2229  OG1BTHR A 301     1660   2372   1726   -306   -177   -350  A    O  
ATOM   2230  N   GLY A 302      38.445  31.659   1.762  1.00 16.60      A    N  
ANISOU 2230  N   GLY A 302     1717   2578   2010     94    -62   -529  A    N  
ATOM   2231  CA  GLY A 302      38.159  30.647   0.777  1.00 18.06      A    C  
ANISOU 2231  CA  GLY A 302     2113   2595   2151     22   -199   -504  A    C  
ATOM   2232  C   GLY A 302      36.746  30.748   0.261  1.00 16.33      A    C  
ANISOU 2232  C   GLY A 302     2163   2480   1558    246   -262   -280  A    C  
ATOM   2233  O   GLY A 302      36.040  31.726   0.537  1.00 16.50      A    O  
ANISOU 2233  O   GLY A 302     2261   2593   1412    335   -179   -319  A    O  
ATOM   2234  N   GLY A 303      36.360  29.745  -0.514  1.00 14.18      A    N  
ANISOU 2234  N   GLY A 303     1559   2193   1633    232   -105   -152  A    N  
ATOM   2235  CA  GLY A 303      35.041  29.699  -1.094  1.00 13.93      A    C  
ANISOU 2235  CA  GLY A 303     1629   2195   1467    132   -191   -142  A    C  
ATOM   2236  C   GLY A 303      34.082  28.935  -0.210  1.00 13.71      A    C  
ANISOU 2236  C   GLY A 303     1861   2075   1271    159   -226   -202  A    C  
ATOM   2237  O   GLY A 303      34.400  27.834   0.237  1.00 14.35      A    O  
ANISOU 2237  O   GLY A 303     1806   2149   1497    375     86    -48  A    O  
ATOM   2238  N   LEU A 304      32.937  29.540   0.034  1.00 14.27      A    N  
ANISOU 2238  N   LEU A 304     1813   2117   1490    193    -89   -112  A    N  
ATOM   2239  CA  LEU A 304      31.861  28.943   0.822  1.00 14.54      A    C  
ANISOU 2239  CA  LEU A 304     1819   2187   1516     95   -128    -42  A    C  
ATOM   2240  C   LEU A 304      30.866  28.211  -0.079  1.00 13.31      A    C  
ANISOU 2240  C   LEU A 304     1815   1831   1408    232   -148     -8  A    C  
ATOM   2241  O   LEU A 304      30.462  28.760  -1.116  1.00 13.12      A    O  
ANISOU 2241  O   LEU A 304     1778   1884   1322    219   -197      4  A    O  
ATOM   2242  CB  LEU A 304      31.129  30.046   1.605  1.00 15.69      A    C  
ANISOU 2242  CB  LEU A 304     2004   2247   1710    112     39    -64  A    C  
ATOM   2243  CG  LEU A 304      29.885  29.686   2.396  1.00 17.52      A    C  
ANISOU 2243  CG  LEU A 304     2314   2362   1978    140    284     50  A    C  
ATOM   2244  CD1 LEU A 304      30.302  29.052   3.681  1.00 20.06      A    C  
ANISOU 2244  CD1 LEU A 304     2428   2763   2429    194    166    437  A    C  
ATOM   2245  CD2 LEU A 304      29.122  31.001   2.700  1.00 21.03      A    C  
ANISOU 2245  CD2 LEU A 304     2478   2853   2658    524    427    147  A    C  
ATOM   2246  N   SER A 305      30.544  26.968   0.289  1.00 12.62      A    N  
ANISOU 2246  N   SER A 305     1615   1803   1377    289   -185    120  A    N  
ATOM   2247  CA  SER A 305      29.639  26.081  -0.442  1.00 13.82      A    C  
ANISOU 2247  CA  SER A 305     1805   1797   1648     97    -75     53  A    C  
ATOM   2248  C   SER A 305      28.541  25.574   0.494  1.00 13.98      A    C  
ANISOU 2248  C   SER A 305     1808   1890   1611     33     11   -197  A    C  
ATOM   2249  O   SER A 305      28.574  25.848   1.736  1.00 15.24      A    O  
ANISOU 2249  O   SER A 305     1886   2327   1575    189    -78   -231  A    O  
ATOM   2250  CB  SER A 305      30.420  24.883  -0.996  1.00 14.25      A    C  
ANISOU 2250  CB  SER A 305     1762   1874   1777    195      8    223  A    C  
ATOM   2251  OG  SER A 305      30.988  24.136   0.094  1.00 14.42      A    O  
ANISOU 2251  OG  SER A 305     1887   2034   1558    373   -200     54  A    O  
ATOM   2252  N   GLY A 306      27.576  24.858  -0.056  1.00 13.12      A    N  
ANISOU 2252  N   GLY A 306     1662   1934   1388    173    -42    -76  A    N  
ATOM   2253  CA  GLY A 306      26.506  24.284   0.757  1.00 12.67      A    C  
ANISOU 2253  CA  GLY A 306     1587   1746   1482     50   -235    -50  A    C  
ATOM   2254  C   GLY A 306      25.298  25.202   0.928  1.00 13.58      A    C  
ANISOU 2254  C   GLY A 306     1903   1868   1385    228    -44    -87  A    C  
ATOM   2255  O   GLY A 306      25.047  26.087   0.104  1.00 13.10      A    O  
ANISOU 2255  O   GLY A 306     1801   1726   1447     63     33     10  A    O  
ATOM   2256  N   LYS A 307      24.545  24.989   2.011  1.00 13.72      A    N  
ANISOU 2256  N   LYS A 307     1787   2103   1322    140    -68    -22  A    N  
ATOM   2257  CA  LYS A 307      23.237  25.634   2.156  1.00 14.22      A    C  
ANISOU 2257  CA  LYS A 307     1815   2236   1349    222   -163     99  A    C  
ATOM   2258  C   LYS A 307      23.268  27.150   2.095  1.00 13.52      A    C  
ANISOU 2258  C   LYS A 307     1752   2223   1160    110   -163    155  A    C  
ATOM   2259  O   LYS A 307      22.414  27.732   1.428  1.00 13.81      A    O  
ANISOU 2259  O   LYS A 307     1630   2387   1229    171   -152     97  A    O  
ATOM   2260  CB  LYS A 307      22.522  25.185   3.406  1.00 17.80      A    C  
ANISOU 2260  CB  LYS A 307     2560   2685   1515     99   -105    368  A    C  
ATOM   2261  CG  LYS A 307      22.027  23.784   3.224  1.00 24.11      A    C  
ANISOU 2261  CG  LYS A 307     2659   3447   3052   -201    -29   -111  A    C  
ATOM   2262  CD  LYS A 307      20.680  23.770   2.503  1.00 32.76      A    C  
ANISOU 2262  CD  LYS A 307     3838   4912   3697    334   -982   -298  A    C  
ATOM   2263  CE  LYS A 307      20.392  22.329   2.094  1.00 31.02      A    C  
ANISOU 2263  CE  LYS A 307     3588   4849   3349    501   -284  -1380  A    C  
ATOM   2264  NZ  LYS A 307      21.398  22.068   0.976  1.00 32.38      A    N  
ANISOU 2264  NZ  LYS A 307     4205   5350   2748   1698   -467  -1260  A    N  
ATOM   2265  N   PRO A 308      24.315  27.803   2.636  1.00 13.10      A    N  
ANISOU 2265  N   PRO A 308     1842   1971   1165    142   -148    -52  A    N  
ATOM   2266  CA  PRO A 308      24.300  29.259   2.560  1.00 14.97      A    C  
ANISOU 2266  CA  PRO A 308     2035   2055   1596    270   -189     85  A    C  
ATOM   2267  C   PRO A 308      24.469  29.832   1.160  1.00 14.26      A    C  
ANISOU 2267  C   PRO A 308     1893   1968   1556    318     -2     28  A    C  
ATOM   2268  O   PRO A 308      24.204  31.009   0.951  1.00 14.80      A    O  
ANISOU 2268  O   PRO A 308     2178   1887   1557    232     16    -83  A    O  
ATOM   2269  CB  PRO A 308      25.465  29.684   3.443  1.00 15.02      A    C  
ANISOU 2269  CB  PRO A 308     2030   1875   1802    211   -157   -201  A    C  
ATOM   2270  CG  PRO A 308      25.621  28.512   4.399  1.00 14.69      A    C  
ANISOU 2270  CG  PRO A 308     1782   1998   1800    185   -216    -83  A    C  
ATOM   2271  CD  PRO A 308      25.349  27.317   3.545  1.00 14.51      A    C  
ANISOU 2271  CD  PRO A 308     1932   2053   1524    259   -235    -49  A    C  
ATOM   2272  N   LEU A 309      24.979  29.018   0.251  1.00 13.58      A    N  
ANISOU 2272  N   LEU A 309     1813   1913   1431    447   -242     80  A    N  
ATOM   2273  CA  LEU A 309      25.134  29.390  -1.151  1.00 13.51      A    C  
ANISOU 2273  CA  LEU A 309     1766   1933   1433    279     63     30  A    C  
ATOM   2274  C   LEU A 309      23.873  29.122  -1.980  1.00 13.54      A    C  
ANISOU 2274  C   LEU A 309     1913   1909   1320    205     10      2  A    C  
ATOM   2275  O   LEU A 309      23.743  29.657  -3.089  1.00 13.87      A    O  
ANISOU 2275  O   LEU A 309     1819   2048   1403     81    -31    274  A    O  
ATOM   2276  CB  LEU A 309      26.297  28.615  -1.735  1.00 12.91      A    C  
ANISOU 2276  CB  LEU A 309     1582   1953   1369    106    -11    -78  A    C  
ATOM   2277  CG  LEU A 309      26.598  28.699  -3.228  1.00 13.22      A    C  
ANISOU 2277  CG  LEU A 309     1761   1914   1347    201     16   -129  A    C  
ATOM   2278  CD1 LEU A 309      26.955  30.139  -3.587  1.00 14.25      A    C  
ANISOU 2278  CD1 LEU A 309     1939   1901   1574      4   -100   -216  A    C  
ATOM   2279  CD2 LEU A 309      27.764  27.772  -3.523  1.00 13.56      A    C  
ANISOU 2279  CD2 LEU A 309     1585   2134   1432    242    -72   -141  A    C  
ATOM   2280  N   ARG A 310      22.967  28.292  -1.469  1.00 12.03      A    N  
ANISOU 2280  N   ARG A 310     1539   1631   1398    369    -22   -169  A    N  
ATOM   2281  CA  ARG A 310      21.881  27.742  -2.303  1.00 12.94      A    C  
ANISOU 2281  CA  ARG A 310     1687   1673   1555    215    -86   -104  A    C  
ATOM   2282  C   ARG A 310      21.073  28.786  -3.086  1.00 13.84      A    C  
ANISOU 2282  C   ARG A 310     1901   1915   1439    183    -84     80  A    C  
ATOM   2283  O   ARG A 310      20.991  28.727  -4.345  1.00 13.67      A    O  
ANISOU 2283  O   ARG A 310     1633   2258   1303    230    -69   -118  A    O  
ATOM   2284  CB  ARG A 310      20.929  26.869  -1.490  1.00 12.76      A    C  
ANISOU 2284  CB  ARG A 310     1745   1711   1391    278     44    -65  A    C  
ATOM   2285  CG  ARG A 310      19.857  26.207  -2.355  1.00 14.50      A    C  
ANISOU 2285  CG  ARG A 310     1704   2031   1772    248     37    -99  A    C  
ATOM   2286  CD  ARG A 310      18.859  25.386  -1.594  1.00 13.34      A    C  
ANISOU 2286  CD  ARG A 310     1653   1820   1593    226    -31    -71  A    C  
ATOM   2287  NE  ARG A 310      18.166  26.265  -0.642  1.00 13.99      A    N  
ANISOU 2287  NE  ARG A 310     1742   1733   1840    254    124     40  A    N  
ATOM   2288  CZ  ARG A 310      17.626  25.870   0.510  1.00 14.85      A    C  
ANISOU 2288  CZ  ARG A 310     1849   1940   1852    293    179      8  A    C  
ATOM   2289  NH1 ARG A 310      17.507  24.601   0.802  1.00 15.05      A    N  
ANISOU 2289  NH1 ARG A 310     2321   1867   1528    336    182    -41  A    N  
ATOM   2290  NH2 ARG A 310      17.124  26.781   1.328  1.00 17.35      A    N  
ANISOU 2290  NH2 ARG A 310     2485   1929   2177    405    454     29  A    N  
ATOM   2291  N   ASP A 311      20.506  29.742  -2.364  1.00 13.47      A    N  
ANISOU 2291  N   ASP A 311     1805   1917   1396    258   -105    179  A    N  
ATOM   2292  CA  ASP A 311      19.616  30.691  -2.994  1.00 13.89      A    C  
ANISOU 2292  CA  ASP A 311     1892   1737   1646    333    -18     56  A    C  
ATOM   2293  C   ASP A 311      20.347  31.766  -3.769  1.00 13.73      A    C  
ANISOU 2293  C   ASP A 311     1829   1860   1526    294    139   -106  A    C  
ATOM   2294  O   ASP A 311      19.825  32.211  -4.801  1.00 15.24      A    O  
ANISOU 2294  O   ASP A 311     1999   2278   1512    446      0    -73  A    O  
ATOM   2295  CB  ASP A 311      18.579  31.187  -2.021  1.00 15.20      A    C  
ANISOU 2295  CB  ASP A 311     1841   2021   1913    485    110    103  A    C  
ATOM   2296  CG  ASP A 311      17.475  30.098  -1.722  1.00 16.38      A    C  
ANISOU 2296  CG  ASP A 311     2024   1974   2223    360     70    -71  A    C  
ATOM   2297  OD1 ASP A 311      17.642  28.859  -2.066  1.00 16.82      A    O  
ANISOU 2297  OD1 ASP A 311     2194   2021   2174    277   -229    -78  A    O  
ATOM   2298  OD2 ASP A 311      16.408  30.468  -1.142  1.00 20.24      A    O  
ANISOU 2298  OD2 ASP A 311     2272   2602   2814    391    428   -311  A    O  
ATOM   2299  N   LEU A 312      21.551  32.104  -3.360  1.00 14.30      A    N  
ANISOU 2299  N   LEU A 312     1964   2110   1357    247   -113   -139  A    N  
ATOM   2300  CA  LEU A 312      22.397  32.977  -4.170  1.00 14.45      A    C  
ANISOU 2300  CA  LEU A 312     2064   1810   1614    161    -37   -193  A    C  
ATOM   2301  C   LEU A 312      22.647  32.337  -5.546  1.00 14.05      A    C  
ANISOU 2301  C   LEU A 312     1996   1822   1518    274    -87    -95  A    C  
ATOM   2302  O   LEU A 312      22.543  33.011  -6.579  1.00 15.15      A    O  
ANISOU 2302  O   LEU A 312     2289   1822   1642    369    -46      5  A    O  
ATOM   2303  CB  LEU A 312      23.736  33.228  -3.467  1.00 16.82      A    C  
ANISOU 2303  CB  LEU A 312     1966   2214   2211    230   -167    -19  A    C  
ATOM   2304  CG  LEU A 312      24.716  34.150  -4.146  1.00 21.44      A    C  
ANISOU 2304  CG  LEU A 312     2324   2840   2981    216    212     -2  A    C  
ATOM   2305  CD1 LEU A 312      24.136  35.506  -4.563  1.00 26.12      A    C  
ANISOU 2305  CD1 LEU A 312     2870   2856   4195    138    106     33  A    C  
ATOM   2306  CD2 LEU A 312      25.917  34.348  -3.216  1.00 24.06      A    C  
ANISOU 2306  CD2 LEU A 312     2685   3152   3303     69    -16   -427  A    C  
ATOM   2307  N   SER A 313      22.945  31.042  -5.546  1.00 13.71      A    N  
ANISOU 2307  N   SER A 313     2031   1788   1390    297     16     -9  A    N  
ATOM   2308  CA ASER A 313      23.137  30.286  -6.795  0.41 13.48      A    C  
ANISOU 2308  CA ASER A 313     1907   1708   1506    189    -40   -124  A    C  
ATOM   2309  CA BSER A 313      23.140  30.298  -6.794  0.59 13.23      A    C  
ANISOU 2309  CA BSER A 313     1848   1662   1516    245    -47    -63  A    C  
ATOM   2310  C   SER A 313      21.864  30.264  -7.627  1.00 12.61      A    C  
ANISOU 2310  C   SER A 313     1856   1607   1328    227     -8    -22  A    C  
ATOM   2311  O   SER A 313      21.872  30.558  -8.841  1.00 13.14      A    O  
ANISOU 2311  O   SER A 313     1764   2003   1226    277    116    -20  A    O  
ATOM   2312  CB ASER A 313      23.604  28.858  -6.502  0.41 14.65      A    C  
ANISOU 2312  CB ASER A 313     2074   1770   1721    509    -26   -436  A    C  
ATOM   2313  CB BSER A 313      23.624  28.880  -6.519  0.59 14.62      A    C  
ANISOU 2313  CB BSER A 313     1592   1991   1969    760   -246   -159  A    C  
ATOM   2314  OG ASER A 313      24.916  28.871  -5.998  0.41 16.92      A    O  
ANISOU 2314  OG ASER A 313     2260   2023   2143    354    -50   -618  A    O  
ATOM   2315  OG BSER A 313      23.470  28.133  -7.705  0.59 17.80      A    O  
ANISOU 2315  OG BSER A 313     2282   2263   2217    764   -215   -195  A    O  
ATOM   2316  N   THR A 314      20.760  29.909  -7.007  1.00 12.85      A    N  
ANISOU 2316  N   THR A 314     1808   1896   1177    327    -73    109  A    N  
ATOM   2317  CA  THR A 314      19.463  29.841  -7.738  1.00 12.89      A    C  
ANISOU 2317  CA  THR A 314     1852   1759   1285    268    -78    -37  A    C  
ATOM   2318  C   THR A 314      19.138  31.184  -8.398  1.00 12.83      A    C  
ANISOU 2318  C   THR A 314     1732   1709   1432    241    -55     21  A    C  
ATOM   2319  O   THR A 314      18.726  31.225  -9.565  1.00 14.17      A    O  
ANISOU 2319  O   THR A 314     1751   2145   1486    392   -104    155  A    O  
ATOM   2320  CB  THR A 314      18.336  29.358  -6.845  1.00 13.13      A    C  
ANISOU 2320  CB  THR A 314     1892   1666   1430    138    -83     29  A    C  
ATOM   2321  CG2 THR A 314      16.980  29.294  -7.571  1.00 15.30      A    C  
ANISOU 2321  CG2 THR A 314     2245   2251   1316    104   -236     38  A    C  
ATOM   2322  OG1 THR A 314      18.674  28.041  -6.355  1.00 14.16      A    O  
ANISOU 2322  OG1 THR A 314     2130   1841   1407    487    -85    144  A    O  
ATOM   2323  N  AGLN A 315      19.324  32.273  -7.655  0.47 13.48      A    N  
ANISOU 2323  N  AGLN A 315     1939   1798   1383    401     23    -30  A    N  
ATOM   2324  N  BGLN A 315      19.314  32.286  -7.668  0.53 13.32      A    N  
ANISOU 2324  N  BGLN A 315     1931   1796   1332    394     47    -23  A    N  
ATOM   2325  CA AGLN A 315      19.093  33.588  -8.203  0.47 13.92      A    C  
ANISOU 2325  CA AGLN A 315     1901   1828   1558    293      5    139  A    C  
ATOM   2326  CA BGLN A 315      19.024  33.584  -8.252  0.53 13.61      A    C  
ANISOU 2326  CA BGLN A 315     1894   1770   1506    226     16    121  A    C  
ATOM   2327  C  AGLN A 315      19.986  33.892  -9.404  0.47 14.01      A    C  
ANISOU 2327  C  AGLN A 315     1909   1901   1512    411    -56    192  A    C  
ATOM   2328  C  BGLN A 315      19.997  33.940  -9.399  0.53 13.97      A    C  
ANISOU 2328  C  BGLN A 315     1903   1924   1480    400    -23    192  A    C  
ATOM   2329  O  AGLN A 315      19.527  34.519 -10.371  0.47 14.60      A    O  
ANISOU 2329  O  AGLN A 315     2333   1617   1596    532    -92    227  A    O  
ATOM   2330  O  BGLN A 315      19.603  34.663 -10.328  0.53 14.99      A    O  
ANISOU 2330  O  BGLN A 315     2296   1892   1505    633   -152    141  A    O  
ATOM   2331  CB AGLN A 315      19.278  34.640  -7.132  0.47 15.91      A    C  
ANISOU 2331  CB AGLN A 315     2188   2086   1770    412   -105     14  A    C  
ATOM   2332  CB BGLN A 315      18.964  34.682  -7.196  0.53 15.26      A    C  
ANISOU 2332  CB BGLN A 315     2174   1978   1643    341    -27     37  A    C  
ATOM   2333  CG AGLN A 315      18.096  34.691  -6.201  0.47 16.92      A    C  
ANISOU 2333  CG AGLN A 315     2124   2344   1960    258    -53     56  A    C  
ATOM   2334  CG BGLN A 315      17.806  34.554  -6.227  0.53 16.51      A    C  
ANISOU 2334  CG BGLN A 315     2215   2207   1850    117     50     62  A    C  
ATOM   2335  CD AGLN A 315      16.765  34.734  -6.933  0.47 18.68      A    C  
ANISOU 2335  CD AGLN A 315     2378   2620   2099    415   -308     35  A    C  
ATOM   2336  CD BGLN A 315      16.483  35.184  -6.691  0.53 17.08      A    C  
ANISOU 2336  CD BGLN A 315     2260   2292   1935    225     92     11  A    C  
ATOM   2337  NE2AGLN A 315      16.256  35.945  -7.136  0.47 18.50      A    N  
ANISOU 2337  NE2AGLN A 315     2147   2817   2065    650   -199     25  A    N  
ATOM   2338  NE2BGLN A 315      15.708  35.712  -5.733  0.53 16.84      A    N  
ANISOU 2338  NE2BGLN A 315     2197   2367   1833   -113    216    -28  A    N  
ATOM   2339  OE1AGLN A 315      16.186  33.695  -7.287  0.47 19.22      A    O  
ANISOU 2339  OE1AGLN A 315     2096   2944   2263    576   -641   -364  A    O  
ATOM   2340  OE1BGLN A 315      16.148  35.166  -7.879  0.53 18.78      A    O  
ANISOU 2340  OE1BGLN A 315     2675   2480   1980    148     -8    -21  A    O  
ATOM   2341  N   THR A 316      21.251  33.466  -9.315  1.00 13.83      A    N  
ANISOU 2341  N   THR A 316     1781   1909   1565    284     18    196  A    N  
ATOM   2342  CA  THR A 316      22.209  33.690 -10.396  1.00 13.09      A    C  
ANISOU 2342  CA  THR A 316     1700   1779   1493    192      0    164  A    C  
ATOM   2343  C   THR A 316      21.784  32.903 -11.631  1.00 13.29      A    C  
ANISOU 2343  C   THR A 316     1796   1853   1399    291     36    166  A    C  
ATOM   2344  O   THR A 316      21.902  33.397 -12.766  1.00 13.97      A    O  
ANISOU 2344  O   THR A 316     2159   1980   1169    166    -75     56  A    O  
ATOM   2345  CB  THR A 316      23.645  33.385  -9.975  1.00 13.64      A    C  
ANISOU 2345  CB  THR A 316     1774   1777   1632     37    -90    131  A    C  
ATOM   2346  CG2 THR A 316      24.595  33.851 -11.001  1.00 14.90      A    C  
ANISOU 2346  CG2 THR A 316     1966   2021   1674     58    -66    272  A    C  
ATOM   2347  OG1 THR A 316      23.914  34.050  -8.727  1.00 15.38      A    O  
ANISOU 2347  OG1 THR A 316     2249   2183   1412    211    -38     78  A    O  
ATOM   2348  N   ILE A 317      21.289  31.687 -11.437  1.00 13.85      A    N  
ANISOU 2348  N   ILE A 317     1872   1992   1398    244   -118    145  A    N  
ATOM   2349  CA  ILE A 317      20.741  30.890 -12.550  1.00 13.75      A    C  
ANISOU 2349  CA  ILE A 317     1823   2032   1369    338    -97     -9  A    C  
ATOM   2350  C   ILE A 317      19.588  31.656 -13.212  1.00 14.00      A    C  
ANISOU 2350  C   ILE A 317     1895   2070   1351    524    -40    -79  A    C  
ATOM   2351  O   ILE A 317      19.515  31.760 -14.458  1.00 15.60      A    O  
ANISOU 2351  O   ILE A 317     2224   2367   1335    571     52    204  A    O  
ATOM   2352  CB  ILE A 317      20.247  29.531 -12.074  1.00 14.84      A    C  
ANISOU 2352  CB  ILE A 317     2040   2093   1502    302     83    -82  A    C  
ATOM   2353  CG1 ILE A 317      21.449  28.676 -11.610  1.00 14.97      A    C  
ANISOU 2353  CG1 ILE A 317     1983   2155   1550    350     67   -111  A    C  
ATOM   2354  CG2 ILE A 317      19.404  28.823 -13.122  1.00 16.10      A    C  
ANISOU 2354  CG2 ILE A 317     2200   2282   1635    212   -142      1  A    C  
ATOM   2355  CD1 ILE A 317      21.030  27.503 -10.717  1.00 16.26      A    C  
ANISOU 2355  CD1 ILE A 317     2124   2185   1868    356    217    -83  A    C  
ATOM   2356  N   ARG A 318      18.673  32.158 -12.398  1.00 16.20      A    N  
ANISOU 2356  N   ARG A 318     2093   2364   1696    670     39   -274  A    N  
ATOM   2357  CA  ARG A 318      17.502  32.862 -12.914  1.00 16.50      A    C  
ANISOU 2357  CA  ARG A 318     2138   2447   1682    637   -117   -536  A    C  
ATOM   2358  C   ARG A 318      17.958  34.051 -13.785  1.00 16.92      A    C  
ANISOU 2358  C   ARG A 318     2066   2614   1747    678    -74   -401  A    C  
ATOM   2359  O   ARG A 318      17.442  34.296 -14.897  1.00 17.46      A    O  
ANISOU 2359  O   ARG A 318     2298   2724   1611    782    -28   -378  A    O  
ATOM   2360  CB  ARG A 318      16.633  33.283 -11.686  1.00 18.86      A    C  
ANISOU 2360  CB  ARG A 318     2344   2855   1966    856      4   -739  A    C  
ATOM   2361  CG  ARG A 318      15.187  33.521 -11.920  1.00 21.90      A    C  
ANISOU 2361  CG  ARG A 318     2589   3351   2379    477     78   -542  A    C  
ATOM   2362  CD  ARG A 318      14.485  33.934 -10.623  1.00 20.18      A    C  
ANISOU 2362  CD  ARG A 318     2537   2836   2293    344    274   -353  A    C  
ATOM   2363  NE  ARG A 318      14.492  32.911  -9.543  1.00 17.97      A    N  
ANISOU 2363  NE  ARG A 318     2322   2190   2315    492    -31   -502  A    N  
ATOM   2364  CZ  ARG A 318      13.765  31.789  -9.524  1.00 17.62      A    C  
ANISOU 2364  CZ  ARG A 318     2321   2199   2172    588     48   -242  A    C  
ATOM   2365  NH1 ARG A 318      13.040  31.432 -10.561  1.00 17.20      A    N  
ANISOU 2365  NH1 ARG A 318     2344   2206   1984    489   -140    132  A    N  
ATOM   2366  NH2 ARG A 318      13.811  30.959  -8.469  1.00 18.10      A    N  
ANISOU 2366  NH2 ARG A 318     2599   2349   1930    851   -247   -310  A    N  
ATOM   2367  N   GLU A 319      18.936  34.792 -13.281  1.00 16.98      A    N  
ANISOU 2367  N   GLU A 319     2121   2393   1938    705   -170   -152  A    N  
ATOM   2368  CA  GLU A 319      19.454  35.945 -14.002  1.00 18.07      A    C  
ANISOU 2368  CA  GLU A 319     2452   2457   1956    735    116    -40  A    C  
ATOM   2369  C   GLU A 319      20.143  35.565 -15.314  1.00 15.92      A    C  
ANISOU 2369  C   GLU A 319     2366   2017   1664    718      1    155  A    C  
ATOM   2370  O   GLU A 319      19.869  36.173 -16.381  1.00 17.13      A    O  
ANISOU 2370  O   GLU A 319     2672   2082   1752    850    -32    193  A    O  
ATOM   2371  CB  GLU A 319      20.402  36.741 -13.134  1.00 22.50      A    C  
ANISOU 2371  CB  GLU A 319     2975   2904   2668    428   -136    -80  A    C  
ATOM   2372  CG  GLU A 319      20.714  38.106 -13.714  1.00 27.54      A    C  
ANISOU 2372  CG  GLU A 319     4103   3133   3228    149    -66     63  A    C  
ATOM   2373  CD  GLU A 319      21.441  39.040 -12.731  1.00 38.18      A    C  
ANISOU 2373  CD  GLU A 319     6455   4288   3762   -275   -467   -446  A    C  
ATOM   2374  OE1 GLU A 319      21.673  38.630 -11.549  1.00 38.91      A    O  
ANISOU 2374  OE1 GLU A 319     6987   4971   2824    431    295   -461  A    O  
ATOM   2375  OE2 GLU A 319      21.770  40.192 -13.187  1.00 45.42      A    O  
ANISOU 2375  OE2 GLU A 319     7073   4672   5513   -413    863    115  A    O  
ATOM   2376  N   MET A 320      20.985  34.549 -15.261  1.00 15.33      A    N  
ANISOU 2376  N   MET A 320     2496   2030   1299    758     85    -70  A    N  
ATOM   2377  CA  MET A 320      21.698  34.136 -16.464  1.00 15.08      A    C  
ANISOU 2377  CA  MET A 320     2356   1893   1479    618    231     43  A    C  
ATOM   2378  C   MET A 320      20.767  33.537 -17.509  1.00 15.58      A    C  
ANISOU 2378  C   MET A 320     2320   1981   1616    665     42    134  A    C  
ATOM   2379  O   MET A 320      20.998  33.743 -18.713  1.00 17.61      A    O  
ANISOU 2379  O   MET A 320     2861   2309   1521    572    -59    241  A    O  
ATOM   2380  CB  MET A 320      22.855  33.190 -16.144  1.00 16.15      A    C  
ANISOU 2380  CB  MET A 320     2272   2188   1673    577    123    297  A    C  
ATOM   2381  CG  MET A 320      23.938  33.809 -15.281  1.00 16.97      A    C  
ANISOU 2381  CG  MET A 320     2485   2246   1717    412    201    176  A    C  
ATOM   2382  SD  MET A 320      24.574  35.412 -15.755  1.00 19.18      A    S  
ANISOU 2382  SD  MET A 320     2992   2207   2086    484    109     20  A    S  
ATOM   2383  CE  MET A 320      25.311  34.996 -17.340  1.00 20.22      A    C  
ANISOU 2383  CE  MET A 320     3130   2370   2183    384    288     88  A    C  
ATOM   2384  N   TYR A 321      19.733  32.817 -17.073  1.00 15.38      A    N  
ANISOU 2384  N   TYR A 321     2317   2184   1341    724     61    114  A    N  
ATOM   2385  CA  TYR A 321      18.754  32.260 -18.005  1.00 15.60      A    C  
ANISOU 2385  CA  TYR A 321     2147   2037   1740    685    100     -1  A    C  
ATOM   2386  C   TYR A 321      18.082  33.405 -18.729  1.00 16.25      A    C  
ANISOU 2386  C   TYR A 321     2362   2207   1604    946      8   -196  A    C  
ATOM   2387  O   TYR A 321      17.937  33.380 -19.953  1.00 18.70      A    O  
ANISOU 2387  O   TYR A 321     2779   2810   1514    864    -70   -225  A    O  
ATOM   2388  CB  TYR A 321      17.765  31.442 -17.251  1.00 15.85      A    C  
ANISOU 2388  CB  TYR A 321     2209   2162   1649    705    -35     70  A    C  
ATOM   2389  CG  TYR A 321      16.760  30.695 -18.081  1.00 18.00      A    C  
ANISOU 2389  CG  TYR A 321     2647   2295   1898    396    -37     19  A    C  
ATOM   2390  CD1 TYR A 321      17.038  29.451 -18.602  1.00 17.62      A    C  
ANISOU 2390  CD1 TYR A 321     2889   2302   1503    383    -30     39  A    C  
ATOM   2391  CD2 TYR A 321      15.495  31.252 -18.320  1.00 20.21      A    C  
ANISOU 2391  CD2 TYR A 321     2587   3008   2083    424   -159   -356  A    C  
ATOM   2392  CE1 TYR A 321      16.053  28.749 -19.321  1.00 20.09      A    C  
ANISOU 2392  CE1 TYR A 321     2947   2840   1844    631   -212   -460  A    C  
ATOM   2393  CE2 TYR A 321      14.523  30.569 -19.030  1.00 20.19      A    C  
ANISOU 2393  CE2 TYR A 321     2168   3476   2026    518   -307   -364  A    C  
ATOM   2394  CZ  TYR A 321      14.815  29.315 -19.538  1.00 19.90      A    C  
ANISOU 2394  CZ  TYR A 321     2579   3290   1690    160   -420   -356  A    C  
ATOM   2395  OH  TYR A 321      13.857  28.605 -20.226  1.00 22.29      A    O  
ANISOU 2395  OH  TYR A 321     2706   3840   1920    -97   -637   -190  A    O  
ATOM   2396  N   ALA A 322      17.631  34.413 -17.984  1.00 17.14      A    N  
ANISOU 2396  N   ALA A 322     2678   2143   1691   1120    114   -122  A    N  
ATOM   2397  CA  ALA A 322      16.976  35.537 -18.623  1.00 18.86      A    C  
ANISOU 2397  CA  ALA A 322     2863   2516   1783   1089   -226    101  A    C  
ATOM   2398  C   ALA A 322      17.907  36.332 -19.547  1.00 17.95      A    C  
ANISOU 2398  C   ALA A 322     2940   2091   1786   1318   -204    208  A    C  
ATOM   2399  O   ALA A 322      17.483  36.730 -20.660  1.00 22.00      A    O  
ANISOU 2399  O   ALA A 322     3501   3008   1850   1518   -259    601  A    O  
ATOM   2400  CB  ALA A 322      16.370  36.464 -17.579  1.00 20.77      A    C  
ANISOU 2400  CB  ALA A 322     2974   3074   1841   1051    -29    -14  A    C  
ATOM   2401  N   LEU A 323      19.138  36.582 -19.099  1.00 18.69      A    N  
ANISOU 2401  N   LEU A 323     2933   2206   1960    940    239     40  A    N  
ATOM   2402  CA  LEU A 323      20.110  37.322 -19.930  1.00 20.52      A    C  
ANISOU 2402  CA  LEU A 323     3370   2389   2035    766    256   -117  A    C  
ATOM   2403  C   LEU A 323      20.483  36.605 -21.245  1.00 20.76      A    C  
ANISOU 2403  C   LEU A 323     3481   2481   1924    655    445     41  A    C  
ATOM   2404  O   LEU A 323      20.933  37.270 -22.179  1.00 23.25      A    O  
ANISOU 2404  O   LEU A 323     4685   2264   1884    566    765     61  A    O  
ATOM   2405  CB  LEU A 323      21.386  37.644 -19.151  1.00 20.99      A    C  
ANISOU 2405  CB  LEU A 323     3475   2503   1994    664     82    113  A    C  
ATOM   2406  CG  LEU A 323      21.241  38.722 -18.075  1.00 20.74      A    C  
ANISOU 2406  CG  LEU A 323     3499   2226   2154    791    -61    194  A    C  
ATOM   2407  CD1 LEU A 323      22.496  38.714 -17.201  1.00 20.88      A    C  
ANISOU 2407  CD1 LEU A 323     3276   2446   2209    384     94    358  A    C  
ATOM   2408  CD2 LEU A 323      21.116  40.105 -18.715  1.00 23.36      A    C  
ANISOU 2408  CD2 LEU A 323     3770   2389   2714    577    146    468  A    C  
ATOM   2409  N   THR A 324      20.314  35.285 -21.273  1.00 18.98      A    N  
ANISOU 2409  N   THR A 324     3273   2302   1635    955    332     96  A    N  
ATOM   2410  CA  THR A 324      20.573  34.480 -22.450  1.00 19.31      A    C  
ANISOU 2410  CA  THR A 324     3268   2314   1752    845    402     30  A    C  
ATOM   2411  C   THR A 324      19.306  33.991 -23.161  1.00 20.58      A    C  
ANISOU 2411  C   THR A 324     3283   2707   1826    941    -59    119  A    C  
ATOM   2412  O   THR A 324      19.378  33.170 -24.070  1.00 21.02      A    O  
ANISOU 2412  O   THR A 324     3272   3186   1528    951   -150     71  A    O  
ATOM   2413  CB  THR A 324      21.500  33.304 -22.132  1.00 18.58      A    C  
ANISOU 2413  CB  THR A 324     3099   2224   1733    648    364    285  A    C  
ATOM   2414  CG2 THR A 324      22.880  33.826 -21.724  1.00 21.70      A    C  
ANISOU 2414  CG2 THR A 324     3321   2829   2094    643    126    -85  A    C  
ATOM   2415  OG1 THR A 324      20.922  32.521 -21.104  1.00 18.80      A    O  
ANISOU 2415  OG1 THR A 324     3273   2447   1423    775    358    229  A    O  
ATOM   2416  N   GLN A 325      18.163  34.536 -22.769  1.00 21.39      A    N  
ANISOU 2416  N   GLN A 325     3504   2902   1718    900    -10     20  A    N  
ATOM   2417  CA  GLN A 325      16.863  34.270 -23.387  1.00 23.36      A    C  
ANISOU 2417  CA  GLN A 325     3512   3212   2150    950   -167    226  A    C  
ATOM   2418  C   GLN A 325      16.500  32.783 -23.375  1.00 22.53      A    C  
ANISOU 2418  C   GLN A 325     3318   3277   1965    725   -534    195  A    C  
ATOM   2419  O   GLN A 325      15.827  32.289 -24.265  1.00 25.20      A    O  
ANISOU 2419  O   GLN A 325     3697   3763   2114   1024   -919      6  A    O  
ATOM   2420  CB  GLN A 325      16.785  34.892 -24.812  1.00 25.69      A    C  
ANISOU 2420  CB  GLN A 325     4164   3470   2124   1149   -505    210  A    C  
ATOM   2421  CG  GLN A 325      16.833  36.420 -24.799  1.00 28.53      A    C  
ANISOU 2421  CG  GLN A 325     4320   3522   2998   1463   -236    597  A    C  
ATOM   2422  CD  GLN A 325      18.220  36.991 -24.518  1.00 31.43      A    C  
ANISOU 2422  CD  GLN A 325     4783   4226   2932   1523   -145    740  A    C  
ATOM   2423  NE2 GLN A 325      18.296  37.945 -23.555  1.00 34.53      A    N  
ANISOU 2423  NE2 GLN A 325     5384   4061   3674   2149    446    648  A    N  
ATOM   2424  OE1 GLN A 325      19.225  36.573 -25.138  1.00 33.20      A    O  
ANISOU 2424  OE1 GLN A 325     5767   4613   2234   1838    167    271  A    O  
ATOM   2425  N   GLY A 326      17.006  32.062 -22.374  1.00 22.72      A    N  
ANISOU 2425  N   GLY A 326     3445   3314   1870    830   -507    121  A    N  
ATOM   2426  CA  GLY A 326      16.793  30.640 -22.275  1.00 22.52      A    C  
ANISOU 2426  CA  GLY A 326     3003   3308   2244    795   -434   -210  A    C  
ATOM   2427  C   GLY A 326      17.440  29.803 -23.345  1.00 22.92      A    C  
ANISOU 2427  C   GLY A 326     3319   2830   2559    804   -595   -366  A    C  
ATOM   2428  O   GLY A 326      17.146  28.623 -23.432  1.00 27.33      A    O  
ANISOU 2428  O   GLY A 326     4595   2786   3001    282   -592   -731  A    O  
ATOM   2429  N   ARG A 327      18.330  30.377 -24.131  1.00 21.47      A    N  
ANISOU 2429  N   ARG A 327     3521   2922   1712    998   -585   -203  A    N  
ATOM   2430  CA  ARG A 327      18.918  29.671 -25.275  1.00 24.72      A    C  
ANISOU 2430  CA  ARG A 327     3756   3357   2277   1421   -387   -400  A    C  
ATOM   2431  C   ARG A 327      20.270  28.998 -24.962  1.00 23.21      A    C  
ANISOU 2431  C   ARG A 327     3678   3277   1862   1344   -339   -419  A    C  
ATOM   2432  O   ARG A 327      20.788  28.301 -25.801  1.00 24.01      A    O  
ANISOU 2432  O   ARG A 327     3732   3829   1559   1319   -566   -707  A    O  
ATOM   2433  CB  ARG A 327      19.109  30.647 -26.446  1.00 27.82      A    C  
ANISOU 2433  CB  ARG A 327     4677   3607   2285   1401   -169   -242  A    C  
ATOM   2434  CG  ARG A 327      17.830  31.310 -26.931  1.00 34.37      A    C  
ANISOU 2434  CG  ARG A 327     5128   4815   3114   1741   -392   -420  A    C  
ATOM   2435  CD  ARG A 327      18.061  32.011 -28.271  1.00 44.69      A    C  
ANISOU 2435  CD  ARG A 327     7022   5490   4468   1193   -270    949  A    C  
ATOM   2436  NE  ARG A 327      17.045  33.045 -28.554  1.00 56.63      A    N  
ANISOU 2436  NE  ARG A 327     7390   7025   7100   1487  -1124    664  A    N  
ATOM   2437  CZ  ARG A 327      17.214  34.378 -28.435  1.00 66.81      A    C  
ANISOU 2437  CZ  ARG A 327     9073   7596   8716   1218  -1076   1371  A    C  
ATOM   2438  NH1 ARG A 327      18.386  34.933 -28.032  1.00 70.27      A    N  
ANISOU 2438  NH1 ARG A 327     8828   9728   8141   -154   1034   1855  A    N  
ATOM   2439  NH2 ARG A 327      16.190  35.187 -28.718  1.00 63.31      A    N  
ANISOU 2439  NH2 ARG A 327     9592   7729   6732    983  -2697   2151  A    N  
ATOM   2440  N   VAL A 328      20.819  29.219 -23.756  1.00 21.20      A    N  
ANISOU 2440  N   VAL A 328     3413   3047   1593    975    -23   -385  A    N  
ATOM   2441  CA  VAL A 328      22.127  28.703 -23.359  1.00 19.96      A    C  
ANISOU 2441  CA  VAL A 328     3134   2952   1498    654    217      2  A    C  
ATOM   2442  C   VAL A 328      21.909  27.740 -22.171  1.00 18.53      A    C  
ANISOU 2442  C   VAL A 328     2924   2530   1587    878     67   -136  A    C  
ATOM   2443  O   VAL A 328      21.466  28.160 -21.103  1.00 20.75      A    O  
ANISOU 2443  O   VAL A 328     3518   2912   1453   1122    260    -30  A    O  
ATOM   2444  CB  VAL A 328      23.059  29.865 -22.969  1.00 20.39      A    C  
ANISOU 2444  CB  VAL A 328     3190   2725   1832    670     63    151  A    C  
ATOM   2445  CG1 VAL A 328      24.401  29.382 -22.485  1.00 20.46      A    C  
ANISOU 2445  CG1 VAL A 328     2980   2689   2104    741    217     21  A    C  
ATOM   2446  CG2 VAL A 328      23.310  30.753 -24.184  1.00 22.80      A    C  
ANISOU 2446  CG2 VAL A 328     3579   2725   2357    568     88    358  A    C  
ATOM   2447  N   PRO A 329      22.196  26.470 -22.361  1.00 17.79      A    N  
ANISOU 2447  N   PRO A 329     2714   2412   1631    720   -197   -171  A    N  
ATOM   2448  CA  PRO A 329      22.014  25.518 -21.269  1.00 17.11      A    C  
ANISOU 2448  CA  PRO A 329     2394   2513   1593    618    -64   -235  A    C  
ATOM   2449  C   PRO A 329      22.822  25.900 -20.034  1.00 16.00      A    C  
ANISOU 2449  C   PRO A 329     2249   2264   1566    609    -69   -101  A    C  
ATOM   2450  O   PRO A 329      23.974  26.325 -20.132  1.00 17.29      A    O  
ANISOU 2450  O   PRO A 329     2221   2729   1617    557   -162   -163  A    O  
ATOM   2451  CB  PRO A 329      22.544  24.224 -21.846  1.00 18.93      A    C  
ANISOU 2451  CB  PRO A 329     3089   2364   1736    427   -400   -478  A    C  
ATOM   2452  CG  PRO A 329      22.416  24.377 -23.332  1.00 21.34      A    C  
ANISOU 2452  CG  PRO A 329     3571   2803   1733    310    118   -385  A    C  
ATOM   2453  CD  PRO A 329      22.546  25.812 -23.648  1.00 19.77      A    C  
ANISOU 2453  CD  PRO A 329     3127   2514   1870    802   -119   -343  A    C  
ATOM   2454  N   ILE A 330      22.199  25.742 -18.879  1.00 15.81      A    N  
ANISOU 2454  N   ILE A 330     1940   2419   1648    422    -29   -253  A    N  
ATOM   2455  CA  ILE A 330      22.804  26.058 -17.587  1.00 14.67      A    C  
ANISOU 2455  CA  ILE A 330     1876   2101   1595    487   -133   -125  A    C  
ATOM   2456  C   ILE A 330      22.827  24.779 -16.736  1.00 13.92      A    C  
ANISOU 2456  C   ILE A 330     2031   1929   1328    284   -155   -333  A    C  
ATOM   2457  O   ILE A 330      21.834  24.064 -16.625  1.00 15.40      A    O  
ANISOU 2457  O   ILE A 330     2158   2276   1417    261   -162   -129  A    O  
ATOM   2458  CB  ILE A 330      22.028  27.155 -16.859  1.00 15.69      A    C  
ANISOU 2458  CB  ILE A 330     2198   2171   1591    315    -34   -322  A    C  
ATOM   2459  CG1 ILE A 330      22.146  28.460 -17.613  1.00 15.42      A    C  
ANISOU 2459  CG1 ILE A 330     2195   2063   1597    417     57   -300  A    C  
ATOM   2460  CG2 ILE A 330      22.534  27.306 -15.438  1.00 15.91      A    C  
ANISOU 2460  CG2 ILE A 330     2374   2026   1643    450   -154   -331  A    C  
ATOM   2461  CD1 ILE A 330      21.125  29.535 -17.240  1.00 18.47      A    C  
ANISOU 2461  CD1 ILE A 330     2351   2583   2083    544    226   -410  A    C  
ATOM   2462  N   ILE A 331      23.987  24.527 -16.148  1.00 13.72      A    N  
ANISOU 2462  N   ILE A 331     1800   1860   1552    222     -1   -105  A    N  
ATOM   2463  CA  ILE A 331      24.150  23.508 -15.110  1.00 14.33      A    C  
ANISOU 2463  CA  ILE A 331     2014   1879   1551    119   -120   -111  A    C  
ATOM   2464  C   ILE A 331      24.126  24.273 -13.799  1.00 13.54      A    C  
ANISOU 2464  C   ILE A 331     1862   1906   1374    133    -63     -3  A    C  
ATOM   2465  O   ILE A 331      24.973  25.133 -13.570  1.00 13.79      A    O  
ANISOU 2465  O   ILE A 331     1999   1818   1421    223    -86    -37  A    O  
ATOM   2466  CB  ILE A 331      25.472  22.739 -15.260  1.00 14.73      A    C  
ANISOU 2466  CB  ILE A 331     2143   1783   1669    181     29     44  A    C  
ATOM   2467  CG1 ILE A 331      25.528  22.083 -16.646  1.00 16.11      A    C  
ANISOU 2467  CG1 ILE A 331     2251   2148   1722    203     43   -102  A    C  
ATOM   2468  CG2 ILE A 331      25.621  21.699 -14.140  1.00 15.36      A    C  
ANISOU 2468  CG2 ILE A 331     2283   1889   1663     94    127    169  A    C  
ATOM   2469  CD1 ILE A 331      26.748  21.192 -16.844  1.00 15.58      A    C  
ANISOU 2469  CD1 ILE A 331     2371   1987   1559    120    220   -244  A    C  
ATOM   2470  N   GLY A 332      23.131  23.985 -12.972  1.00 13.00      A    N  
ANISOU 2470  N   GLY A 332     1862   1844   1230    100   -143    -90  A    N  
ATOM   2471  CA  GLY A 332      22.897  24.702 -11.725  1.00 12.79      A    C  
ANISOU 2471  CA  GLY A 332     1875   1632   1352    174   -152   -136  A    C  
ATOM   2472  C   GLY A 332      23.549  23.998 -10.559  1.00 13.02      A    C  
ANISOU 2472  C   GLY A 332     1747   1689   1510    231   -219    -94  A    C  
ATOM   2473  O   GLY A 332      23.399  22.788 -10.395  1.00 14.29      A    O  
ANISOU 2473  O   GLY A 332     2162   1776   1491    164   -134     37  A    O  
ATOM   2474  N  AVAL A 333      24.269  24.746  -9.728  0.51 12.46      A    N  
ANISOU 2474  N  AVAL A 333     1738   1602   1393    347   -113   -175  A    N  
ATOM   2475  N  BVAL A 333      24.292  24.753  -9.746  0.49 13.31      A    N  
ANISOU 2475  N  BVAL A 333     1878   1726   1451    329   -182   -216  A    N  
ATOM   2476  CA AVAL A 333      25.056  24.110  -8.664  0.51 12.21      A    C  
ANISOU 2476  CA AVAL A 333     1599   1576   1463    264    -78    -87  A    C  
ATOM   2477  CA BVAL A 333      25.132  24.176  -8.686  0.49 13.76      A    C  
ANISOU 2477  CA BVAL A 333     1877   1791   1558    289   -215   -137  A    C  
ATOM   2478  C  AVAL A 333      25.269  25.105  -7.524  0.51 12.24      A    C  
ANISOU 2478  C  AVAL A 333     1656   1499   1492    119    -88    -38  A    C  
ATOM   2479  C  BVAL A 333      25.123  25.148  -7.524  0.49 13.05      A    C  
ANISOU 2479  C  BVAL A 333     1771   1741   1446    137   -198    -69  A    C  
ATOM   2480  O  AVAL A 333      25.583  26.281  -7.737  0.51 12.66      A    O  
ANISOU 2480  O  AVAL A 333     1777   1493   1540    169    129    119  A    O  
ATOM   2481  O  BVAL A 333      25.130  26.359  -7.732  0.49 11.92      A    O  
ANISOU 2481  O  BVAL A 333     1692   1687   1149    254   -124   -263  A    O  
ATOM   2482  CB AVAL A 333      26.396  23.520  -9.246  0.51 12.12      A    C  
ANISOU 2482  CB AVAL A 333     1574   1590   1439    209    -39   -112  A    C  
ATOM   2483  CB BVAL A 333      26.610  24.039  -9.153  0.49 14.86      A    C  
ANISOU 2483  CB BVAL A 333     1936   1930   1780    225   -130    -79  A    C  
ATOM   2484  CG1AVAL A 333      27.232  24.552 -10.011  0.51 11.21      A    C  
ANISOU 2484  CG1AVAL A 333     1316   1567   1374    159   -168   -189  A    C  
ATOM   2485  CG1BVAL A 333      27.399  23.163  -8.202  0.49 15.37      A    C  
ANISOU 2485  CG1BVAL A 333     1843   2183   1811    226   -214   -101  A    C  
ATOM   2486  CG2AVAL A 333      27.233  22.832  -8.164  0.51 12.38      A    C  
ANISOU 2486  CG2AVAL A 333     1495   1786   1423    119    -71    -90  A    C  
ATOM   2487  CG2BVAL A 333      26.701  23.489 -10.557  0.49 15.18      A    C  
ANISOU 2487  CG2BVAL A 333     2014   2056   1697    266   -259     31  A    C  
ATOM   2488  N   GLY A 334      25.086  24.609  -6.309  1.00 13.34      A    N  
ANISOU 2488  N   GLY A 334     2053   1479   1533    137    -33    -26  A    N  
ATOM   2489  CA  GLY A 334      25.255  25.378  -5.084  1.00 13.52      A    C  
ANISOU 2489  CA  GLY A 334     1741   1852   1543    113   -140    -94  A    C  
ATOM   2490  C   GLY A 334      24.139  25.012  -4.125  1.00 13.27      A    C  
ANISOU 2490  C   GLY A 334     1646   1803   1590    175   -115    -41  A    C  
ATOM   2491  O   GLY A 334      22.964  25.351  -4.340  1.00 13.74      A    O  
ANISOU 2491  O   GLY A 334     1704   1989   1526    410   -123   -301  A    O  
ATOM   2492  N   GLY A 335      24.526  24.323  -3.057  1.00 12.49      A    N  
ANISOU 2492  N   GLY A 335     1421   1670   1654    202   -161    -58  A    N  
ATOM   2493  CA  GLY A 335      23.599  23.943  -1.999  1.00 14.08      A    C  
ANISOU 2493  CA  GLY A 335     1375   2133   1841    201    -55     83  A    C  
ATOM   2494  C   GLY A 335      22.454  23.005  -2.308  1.00 14.52      A    C  
ANISOU 2494  C   GLY A 335     1711   1862   1941    190    173   -138  A    C  
ATOM   2495  O   GLY A 335      21.457  23.004  -1.582  1.00 16.84      A    O  
ANISOU 2495  O   GLY A 335     1646   2674   2076     55    299   -234  A    O  
ATOM   2496  N   VAL A 336      22.608  22.139  -3.301  1.00 14.18      A    N  
ANISOU 2496  N   VAL A 336     1663   1758   1967    324    202   -199  A    N  
ATOM   2497  CA  VAL A 336      21.594  21.126  -3.563  1.00 16.05      A    C  
ANISOU 2497  CA  VAL A 336     1882   2073   2140    257    148   -182  A    C  
ATOM   2498  C   VAL A 336      21.763  19.933  -2.640  1.00 15.68      A    C  
ANISOU 2498  C   VAL A 336     1958   2044   1953    187    241   -201  A    C  
ATOM   2499  O   VAL A 336      22.804  19.305  -2.662  1.00 16.05      A    O  
ANISOU 2499  O   VAL A 336     2043   1869   2183    243    326    -53  A    O  
ATOM   2500  CB  VAL A 336      21.634  20.672  -5.042  1.00 15.75      A    C  
ANISOU 2500  CB  VAL A 336     1840   1987   2157    230     72   -235  A    C  
ATOM   2501  CG1 VAL A 336      20.625  19.544  -5.268  1.00 16.27      A    C  
ANISOU 2501  CG1 VAL A 336     1743   2316   2121     60    206   -332  A    C  
ATOM   2502  CG2 VAL A 336      21.360  21.848  -5.947  1.00 16.90      A    C  
ANISOU 2502  CG2 VAL A 336     1911   2296   2211    203    -24    -58  A    C  
ATOM   2503  N   SER A 337      20.737  19.659  -1.802  1.00 16.16      A    N  
ANISOU 2503  N   SER A 337     1889   2312   1936    158    192   -138  A    N  
ATOM   2504  CA  SER A 337      20.717  18.418  -1.012  1.00 18.26      A    C  
ANISOU 2504  CA  SER A 337     2383   2613   1942    -30    170    -24  A    C  
ATOM   2505  C   SER A 337      19.343  17.721  -0.988  1.00 16.60      A    C  
ANISOU 2505  C   SER A 337     2120   2234   1951    205      9    133  A    C  
ATOM   2506  O   SER A 337      19.197  16.741  -0.291  1.00 23.41      A    O  
ANISOU 2506  O   SER A 337     2891   3293   2711    206    157   1075  A    O  
ATOM   2507  CB  SER A 337      21.197  18.626   0.458  1.00 22.12      A    C  
ANISOU 2507  CB  SER A 337     2592   3693   2118   -118    157   -490  A    C  
ATOM   2508  OG  SER A 337      20.206  19.332   1.118  1.00 26.77      A    O  
ANISOU 2508  OG  SER A 337     3707   4004   2459    111    346   -501  A    O  
ATOM   2509  N   SER A 338      18.369  18.179  -1.781  1.00 15.42      A    N  
ANISOU 2509  N   SER A 338     2098   1980   1779    204     40    135  A    N  
ATOM   2510  CA  SER A 338      17.071  17.585  -1.831  1.00 15.43      A    C  
ANISOU 2510  CA  SER A 338     2166   1926   1770    167    -12    160  A    C  
ATOM   2511  C   SER A 338      16.505  17.719  -3.229  1.00 14.53      A    C  
ANISOU 2511  C   SER A 338     1986   1750   1782    139     47    -31  A    C  
ATOM   2512  O   SER A 338      16.960  18.541  -4.018  1.00 14.35      A    O  
ANISOU 2512  O   SER A 338     1851   1911   1691     65   -164    132  A    O  
ATOM   2513  CB  SER A 338      16.131  18.289  -0.844  1.00 14.88      A    C  
ANISOU 2513  CB  SER A 338     1905   1876   1869    -10    -42    111  A    C  
ATOM   2514  OG  SER A 338      15.789  19.573  -1.255  1.00 16.14      A    O  
ANISOU 2514  OG  SER A 338     2344   1974   1814    279    -54     22  A    O  
ATOM   2515  N   GLY A 339      15.423  17.012  -3.468  1.00 16.05      A    N  
ANISOU 2515  N   GLY A 339     2057   1982   2059    -48    220    -23  A    N  
ATOM   2516  CA  GLY A 339      14.658  17.178  -4.680  1.00 16.22      A    C  
ANISOU 2516  CA  GLY A 339     2071   2034   2055     94    225   -121  A    C  
ATOM   2517  C   GLY A 339      14.131  18.593  -4.856  1.00 15.77      A    C  
ANISOU 2517  C   GLY A 339     2008   1961   2020     18    114   -164  A    C  
ATOM   2518  O   GLY A 339      14.148  19.136  -5.963  1.00 15.60      A    O  
ANISOU 2518  O   GLY A 339     1803   2257   1868      8    -50   -239  A    O  
ATOM   2519  N   GLN A 340      13.646  19.186  -3.764  1.00 14.83      A    N  
ANISOU 2519  N   GLN A 340     2082   1783   1769     85    -41   -135  A    N  
ATOM   2520  CA  GLN A 340      13.182  20.566  -3.845  1.00 15.58      A    C  
ANISOU 2520  CA  GLN A 340     2164   1857   1897    224     12   -294  A    C  
ATOM   2521  C   GLN A 340      14.304  21.501  -4.301  1.00 14.93      A    C  
ANISOU 2521  C   GLN A 340     2170   1801   1699    251    -89   -213  A    C  
ATOM   2522  O   GLN A 340      14.102  22.358  -5.185  1.00 15.09      A    O  
ANISOU 2522  O   GLN A 340     1872   2155   1706    298   -215     53  A    O  
ATOM   2523  CB  GLN A 340      12.589  21.074  -2.514  1.00 16.27      A    C  
ANISOU 2523  CB  GLN A 340     1999   2328   1853     68      0   -262  A    C  
ATOM   2524  CG  GLN A 340      12.159  22.524  -2.606  1.00 17.07      A    C  
ANISOU 2524  CG  GLN A 340     2130   2330   2025    167    174   -446  A    C  
ATOM   2525  CD  GLN A 340      11.554  23.046  -1.301  1.00 17.76      A    C  
ANISOU 2525  CD  GLN A 340     2303   2647   1797     -8    227   -267  A    C  
ATOM   2526  NE2 GLN A 340      12.156  24.112  -0.745  1.00 18.12      A    N  
ANISOU 2526  NE2 GLN A 340     2223   2880   1781    -38    151   -268  A    N  
ATOM   2527  OE1 GLN A 340      10.547  22.470  -0.795  1.00 18.67      A    O  
ANISOU 2527  OE1 GLN A 340     2151   2587   2352   -366    -28   -445  A    O  
ATOM   2528  N   ASP A 341      15.481  21.365  -3.703  1.00 15.38      A    N  
ANISOU 2528  N   ASP A 341     2203   1838   1801    121    -74    -26  A    N  
ATOM   2529  CA  ASP A 341      16.580  22.213  -4.095  1.00 15.00      A    C  
ANISOU 2529  CA  ASP A 341     1983   1947   1768    169     32   -245  A    C  
ATOM   2530  C   ASP A 341      16.875  22.053  -5.611  1.00 14.23      A    C  
ANISOU 2530  C   ASP A 341     1972   1795   1639    154    -62      0  A    C  
ATOM   2531  O   ASP A 341      17.101  23.047  -6.336  1.00 13.75      A    O  
ANISOU 2531  O   ASP A 341     2107   1698   1417     70     -1   -145  A    O  
ATOM   2532  CB  ASP A 341      17.830  21.882  -3.330  1.00 14.30      A    C  
ANISOU 2532  CB  ASP A 341     1890   1793   1750    193     59    -28  A    C  
ATOM   2533  CG  ASP A 341      17.705  22.006  -1.824  1.00 15.24      A    C  
ANISOU 2533  CG  ASP A 341     1875   2053   1859     79     96     74  A    C  
ATOM   2534  OD1 ASP A 341      16.822  22.735  -1.344  1.00 15.69      A    O  
ANISOU 2534  OD1 ASP A 341     2001   2321   1638    174    143     35  A    O  
ATOM   2535  OD2 ASP A 341      18.555  21.347  -1.128  1.00 16.58      A    O  
ANISOU 2535  OD2 ASP A 341     2181   2395   1722    320      5    132  A    O  
ATOM   2536  N   ALA A 342      16.870  20.794  -6.077  1.00 13.72      A    N  
ANISOU 2536  N   ALA A 342     1919   1850   1440    269     57    -46  A    N  
ATOM   2537  CA  ALA A 342      17.155  20.531  -7.501  1.00 13.52      A    C  
ANISOU 2537  CA  ALA A 342     1888   1709   1539    248    116   -124  A    C  
ATOM   2538  C   ALA A 342      16.078  21.137  -8.381  1.00 14.05      A    C  
ANISOU 2538  C   ALA A 342     1994   1788   1554    145     14     16  A    C  
ATOM   2539  O   ALA A 342      16.377  21.845  -9.352  1.00 14.07      A    O  
ANISOU 2539  O   ALA A 342     1923   1895   1527      9      6      3  A    O  
ATOM   2540  CB  ALA A 342      17.264  19.036  -7.745  1.00 14.37      A    C  
ANISOU 2540  CB  ALA A 342     1986   1654   1818    128    133     59  A    C  
ATOM   2541  N   LEU A 343      14.821  20.900  -8.031  1.00 14.47      A    N  
ANISOU 2541  N   LEU A 343     1910   1946   1639    140   -210   -119  A    N  
ATOM   2542  CA  LEU A 343      13.718  21.414  -8.848  1.00 16.00      A    C  
ANISOU 2542  CA  LEU A 343     1927   2222   1931    253   -204   -140  A    C  
ATOM   2543  C   LEU A 343      13.673  22.925  -8.861  1.00 14.60      A    C  
ANISOU 2543  C   LEU A 343     1827   2131   1590    121   -176   -284  A    C  
ATOM   2544  O   LEU A 343      13.359  23.546  -9.877  1.00 16.09      A    O  
ANISOU 2544  O   LEU A 343     2223   2336   1555     -3   -312   -303  A    O  
ATOM   2545  CB  LEU A 343      12.381  20.830  -8.394  1.00 17.24      A    C  
ANISOU 2545  CB  LEU A 343     2178   1983   2388     31   -136   -178  A    C  
ATOM   2546  CG  LEU A 343      11.187  21.156  -9.304  1.00 18.31      A    C  
ANISOU 2546  CG  LEU A 343     2186   2278   2490    273   -107    -66  A    C  
ATOM   2547  CD1 LEU A 343      11.444  20.804 -10.775  1.00 20.45      A    C  
ANISOU 2547  CD1 LEU A 343     2556   2608   2606    179      2    -49  A    C  
ATOM   2548  CD2 LEU A 343       9.993  20.403  -8.805  1.00 22.69      A    C  
ANISOU 2548  CD2 LEU A 343     2483   3117   3021     33    -40    231  A    C  
ATOM   2549  N   GLU A 344      13.994  23.582  -7.745  1.00 14.78      A    N  
ANISOU 2549  N   GLU A 344     1869   2130   1614    154   -130   -301  A    N  
ATOM   2550  CA  GLU A 344      14.059  25.058  -7.770  1.00 14.82      A    C  
ANISOU 2550  CA  GLU A 344     1924   2070   1636    204    -20   -119  A    C
[truncated: 82,472 more chars]
