# Supplementary material for: Fluorescent Isostere (Fluostere) of the Carboxylate: Design of hDHODH Fluorescent Inhibitors as Proof of Concept
Source: J Med Chem. 2025 Jun 18;68(13):13562–90. doi: 10.1021/acs.jmedchem.5c00348 (PMC12257544; doi:10.1021/acs.jmedchem.5c00348)
Supplement: Supplementary file 3 [file jm5c00348_si_003.csv]

Compound	SMILE	hDHODHa IC50 (C.L.95%) µM	Apoptosis EC50 THP1 (nM) (C.L. 95 %)	Viability EC50 K562 (nM) (C.L. 95 %)	Viability EC50 A549 (nM) (C.L. 95 %)	MRC-5 CC50 (µM) (C.L. 95 %)	Antiviral activity EC50 (µM) hCoV-OC43 HCT-8	Cytoxicity (µM)CC50 HCT-8 cells
11a	OC1=NN2C=CC=CC2=C1C(NC3=C(C)C=C(OC4=CC=CC=C4)C(C)=C3)=O	0.17 (0.14 - 0.21)	693 (567 - 873)	114 (57 – 186)	423 (375 - -476)	7000 (3000 – 10000)	1.982 ± 0.155	301.110 ± 8.975
12	OC1=NN2C=CC=CC2=C1C(NC3=CC=C(OC4=CC=CC=C4)C(C)=C3)=O	16 (7 - 25)	nd	nd	nd
13	OC1=NN2C=CC=CC2=C1C(NC3=C(C)C=C(OC4=CC=CC=C4)C=C3)=O	33 (23 - 42)	nd	nd	nd
14	OC1=NN2C=CC=CC2=C1C(NC3=C(C(C)C)C=C(OC4=CC=CC=C4)C(C)=C3)=O	22 (10 - 53)	nd	nd	nd	nd	7.262 ± 0.309	359.780 ± 6.545
